# Supplementary material for: Gender differences in workplace violence against physicians of obstetrics and gynecology in China: A questionnaire in the national congress
Source: PLoS One. 2018 Dec 10;13(12):e0208693. doi: 10.1371/journal.pone.0208693 (PMC6287814; doi:10.1371/journal.pone.0208693)
Supplement: S1 File — (XLSX) [file pone.0208693.s001.xlsx]

## Sheet: Data
gender	age	age group	profession	education	hospital	hospital details	working years	post	respect	Verbal abuse	Blame	blame times	Verbal threats	threats times	Physical assault	Without apparent physical injuries	With mild physical injuries	With moderate physical injuries	With severe physical injuries	Without apparent physical injuries times	With mild physical injuries times	With moderate physical injuries times	With severe physical injuries times	Sexual assaults	Sexual harassment	Sexual attacks	rapes	Sexual harassment times	Sexual attacks times	rapes times	reasons for intensive physical-patient relationship	Difficulty and too expensive to see a doctor	Lack or insufficient skill training	Patients’ expectations difficult to meet	Adverse media reports	Brokerage, bribe and other financial temptation	impact on physicians	Psychological stress	Economic loss	Destruction of technology practice	management of violence	Negotiation with perpetrators	Hospital administrations	Lawsuit	Media exposure	Practical management of workplace violence	Striking back on the scene	Hospital administrations	Lawsuit
2	40	4	1	2	1	1	5	2	1	yes	yes	2	0	0	no	no	no	no	no	0	0	0	0	no	no	no	no	0	0	0	2	no	yes	no	no	no	123	yes	yes	yes	2	no	yes	no	no	2	no	yes	no
2	40	4	1	2	1	1	5	2	1	yes	yes	1			no	no	no	no	no	0	0	0	0	no	no	no	no	0	0	0	2	no	yes	no	no	no	3	no	no	yes	3	no	no	yes	no	2	no	yes	no
2	53	5	1	1	2	2	6	1	1																						1345	yes	no	yes	yes	yes	13	yes	no	yes	3	no	no	yes	no	6	no	no	no
1	48	4	1	1	2	2	6	3	3																						14	yes	no	no	yes	no	3	no	no	yes	3	no	no	yes	no	2	no	yes	no
1	28	2	2	1	1	1	2	5	1	no	no	0	0	0	no	no	no	no	no	0	0	0	0	no	no	no	no	0	0	0	34	no	no	yes	yes	no	13	yes	no	yes	2	no	yes	no	no	2	no	yes	no
1	43	4	1	2	1	1	6	1	1	no	no	0	0	0	no	no	no	no	no	0	0	0	0	no	no	no	no	0	0	0	234	no	yes	yes	yes	no	123	yes	yes	yes	13	yes	no	yes	no	236	no	yes	yes
	31	3	1	2	1	1	2	4	3	yes	yes	2	0	0	no	no	no	no	no	0	0	0	0	no	no	no	no	0	0	0	234	no	yes	yes	yes	no	13	yes	no	yes	3	no	no	yes	no	123	yes	yes	yes
1	52	5	1	1	2	2	6	1	1	no	no	0	0	0	no	no	no	no	no	0	0	0	0	no	no	no	no	0	0	0	12345	yes	yes	yes	yes	yes	13	yes	no	yes	13	yes	no	yes	no	23	no	yes	yes
1	39	3	1	1	2	4	4	2	1	no	no	0	0	0	no	no	no	no	no	0	0	0	0	no	no	no	no	0	0	0	1345	yes	no	yes	yes	yes	13	yes	no	yes	1	yes	no	no	no	2	no	yes	no
1	43	4	5	2	2	2	6	1	1	no	no	0	0	0	no	no	no	no	no	0	0	0	0	no	no	no	no	0	0	0	34	no	no	yes	yes	no	13	yes	no	yes	23	no	yes	yes	no	25	no	yes	no
1	48	4	2	1	2	2	6	2	1	no	no	0	0	0	no	no	no	no	no	0	0	0	0	no	no	no	no	0	0	0	1234	yes	yes	yes	yes	no	13	yes	no	yes	23	no	yes	yes	no	236	no	yes	yes
1	48	4	5	1	2	2	6	2	1	no	no	0	0	0	no	no	no	no	no	0	0	0	0	no	no	no	no	0	0	0	34	no	no	yes	yes	no	1	yes	no	no	1	yes	no	no	no	26	no	yes	no
1	50	5	1	1	2	2	6	2	1	no	no	0	0	0	no	no	no	no	no	0	0	0	0	no	no	no	no	0	0	0	1234	yes	yes	yes	yes	no	13	yes	no	yes	123	yes	yes	yes	no	23	no	yes	yes
	29	2	1	1	2	2	2	4	3	yes	yes	1	0	0	no	no	no	no	no	0	0	0	0	no	no	no	no	0	0	0	12345	yes	yes	yes	yes	yes	123	yes	yes	yes	23	no	yes	yes	no	26	no	yes	no
1	36	3	2	1	2	2	4	3	1	yes	yes	1	0	0	no	no	no	no	no	0	0	0	0	no	no	no	no	0	0	0	134	yes	no	yes	yes	no	13	yes	no	yes	3	no	no	yes	no	23	no	yes	yes
2	43	4	5	1	2	2	6	2	1	yes	yes	2	1	1	no	no	no	no	no	0	0	0	0	no	no	no	no	0	0	0	1234	yes	yes	yes	yes	no	123	yes	yes	yes	3	no	no	yes	no	23	no	yes	yes
2	38	3	1	2	1	1	5	2	1	yes	yes	1	0	0	yes	yes	yes	no	no	1	1	0	0	yes	yes	no	no	1	0	0	34	no	no	yes	yes	no	1	yes	no	no	3	no	no	yes	no	1	yes	no	no
1	30	3	1	1	1	1	2	3	1	no	no	0	0	0	no	no	no	no	no	0	0	0	0	no	no	no	no	0	0	0	134	yes	no	yes	yes	no	13	yes	no	yes	1	yes	no	no	no	12	yes	yes	no
1	38	3	1	2	1	1	4	2	1	yes	yes	2	0	0	no	no	no	no	no	0	0	0	0	no	no	no	no	0	0	0	12345	yes	yes	yes	yes	yes	13	yes	no	yes	23	no	yes	yes	no	25	no	yes	no
1	38	3	1	2	1	1	4	2	1	yes	yes	2	0	0	no	no	no	no	no	0	0	0	0	no	no	no	no	0	0	0	12345	yes	yes	yes	yes	yes	123	yes	yes	yes	3	no	no	yes	no	2	no	yes	no
1	40	4	5	2	1	1	6	1	1	yes	yes	1	0	0	no	no	no	no	no	0	0	0	0	no	no	no	no	0	0	0	34	no	no	yes	yes	no	123	yes	yes	yes	123	yes	yes	yes	no	236	no	yes	yes
1	46	4	1	1	1	1	6	1	1	yes	yes	1	0	0	no	no	no	no	no	0	0	0	0	no	no	no	no	0	0	0	14	yes	no	no	yes	no	3	no	no	yes	3	no	no	yes	no	2	no	yes	no
1	34	3	1	2	1	1	3	3	3	yes	yes	1			no	no	no	no	no	0	0	0	0	no	no	no	no	0	0	0	12345	yes	yes	yes	yes	yes	1	yes	no	no	23	no	yes	yes	no	2	no	yes	no
2	36	3	1	2	1	1	4	3	1	yes	yes	3	1	2	no	no	no	no	no	0	0	0	0	no	no	no	no	0	0	0	234	no	yes	yes	yes	no	13	yes	no	yes	3	no	no	yes	no	2	no	yes	no
1	36	3	1	1	1	1	5	5	3	yes	yes	3	1	2	no	no	no	no	no	0	0	0	0	no	no	no	no	0	0	0	34	no	no	yes	yes	no	13	yes	no	yes	23	no	yes	yes	no	12	yes	yes	no
1	40	4	2	1	1	1	6	1	1	yes	yes	1	1	1	no	no	no	no	no	0	0	0	0	no	no	no	no	0	0	0		no	no	no	no	no	13	yes	no	yes	3	no	no	yes	no	3	no	no	yes
2	52	5	1	2	1	1	6	1	1	yes	yes	2	1	2	yes		yes				1										34	no	no	yes	yes	no	3	no	no	yes	2	no	yes	no	no	12	yes	yes	no
2	51	5	1	2	1	1	6	1	1																						34	no	no	yes	yes	no	13	yes	no	yes	13	yes	no	yes	no	25	no	yes	no
1	44	4	5	1	1	1	6	1	1	yes			1	1																	1234	yes	yes	yes	yes	no	123	yes	yes	yes	13	yes	no	yes	no	23	no	yes	yes
1	55	5	3	1	1	1	6	2	3	yes	yes	3	1	3																	34	no	no	yes	yes	no	13	yes	no	yes	34	no	no	yes	yes	25	no	yes	no
2	35	3	1	2			3	3	1	yes	yes	1	0	0	no	no	no	no	no	0	0	0	0	no	no	no	no	0	0	0	4	no	no	no	yes	no	12	yes	yes	no	12	yes	yes	no	no	12	yes	yes	no
1	30	3	1	2	1	1	2	5	3	no	no	0	0	0	no	no	no	no	no	0	0	0	0	no	no	no	no	0	0	0	1234	yes	yes	yes	yes	no	13	yes	no	yes	123	yes	yes	yes	no	1236	yes	yes	yes
1	55	5	1	1	1	1	6	1	1	yes	yes	3	1	2	yes	yes	no	no	no	1	0	0	0	no	no	no	no	0	0	0	34	no	no	yes	yes	no	123	yes	yes	yes	2	no	yes	no	no	25	no	yes	no
1	48	4	5	1	1	1	6	1	1	yes	yes	1	1	1	yes	yes	no	no	no	1	0	0	0	no	no	no	no	0	0	0	2345	no	yes	yes	yes	yes	13	yes	no	yes	1234	yes	yes	yes	yes	2	no	yes	no
	49	4	1	1	1	1	6	1	1	no	no	0	0	0	no	no	no	no	no	0	0	0	0	no	no	no	no	0	0	0	4	no	no	no	yes	no	3	no	no	yes	1	yes	no	no	no	2	no	yes	no
1	52	5	1	1	1	1	6	1	1	no	no	0	0	0	no	no	no	no	no	0	0	0	0	no	no	no	no	0	0	0	34	no	no	yes	yes	no	1	yes	no	no	3	no	no	yes	no	2	no	yes	no
1	28	2	1	2	1	1	2	4	1	yes	yes	2	0	0	no	no	no	no	no	0	0	0	0	no	no	no	no	0	0	0	34	no	no	yes	yes	no	13	yes	no	yes	1	yes	no	no	no	2	no	yes	no
1	37	3	5	2	1	1	5	2		yes	yes	1	0	0	no	no	no	no	no	0	0	0	0	no	no	no	no	0	0	0	12345	yes	yes	yes	yes	yes	123	yes	yes	yes	2	no	yes	no	no	2	no	yes	no
1	50	5	5	1	1	1	6	1	1	yes	yes	1	0	0	no	no	no	no	no	0	0	0	0	no	no	no	no	0	0	0	12345	yes	yes	yes	yes	yes	13	yes	no	yes	2	no	yes	no	no	2	no	yes	no
1	57	5	1	1	1	1	6	1	1	yes	yes	1	0	0	no	no	no	no	no	0	0	0	0	no	no	no	no	0	0	0	3	no	no	yes	no	no	123	yes	yes	yes	3	no	no	yes	no	123	yes	yes	yes
1	43	4	1	2	1	1	5	1	1	yes	yes	2	1	2	no	no	no	no	no	0	0	0	0	no	no	no	no	0	0	0	1234	yes	yes	yes	yes	no	13	yes	no	yes	12	yes	yes	no	no	26	no	yes	no
1	47	4	5	1	1	1	6	1	3	yes	yes	1			no	no	no	no	no	0	0	0	0	no	no	no	no	0	0	0	234	no	yes	yes	yes	no	123	yes	yes	yes	3	no	no	yes	no	2	no	yes	no
1	50	5	5	1	2	2	5	3	1	yes	yes	1	1	2	yes	no	yes	no	no	0	2	0	0	no	no	no	no	0	0	0	12345	yes	yes	yes	yes	yes	123	yes	yes	yes	3	no	no	yes	no	2	no	yes	no
1	41	4	5	2	2	2	6	2	1	no	no	0	0	0	no	no	no	no	no	0	0	0	0	no	no	no	no	0	0	0	2345	no	yes	yes	yes	yes	123	yes	yes	yes	12	yes	yes	no	no	2	no	yes	no
1	49	4		2	2	2	6	1	1	yes	yes	1	0	0	no	no	no	no	no	0	0	0	0	no	no	no	no	0	0	0	34	no	no	yes	yes	no	1	yes	no	no	3	no	no	yes	no	236	no	yes	yes
1	39	3	2	2	1	1	4	2	1	no	no	0	0	0	no	no	no	no	no	0	0	0	0	no	no	no	no	0	0	0	34	no	no	yes	yes	no	13	yes	no	yes		no	no	no	no	2356	no	yes	yes
	48	4	2	1	1	1	6	1	1	no	no	0	0	0	no	no	no	no	no	0	0	0	0	no	no	no	no	0	0	0	34	no	no	yes	yes	no	13	yes	no	yes	3	no	no	yes	no	2	no	yes	no
2	53	5	1	2	1	1	6	1	1	no	no	0	0	0	no	no	no	no	no	0	0	0	0	no	no	no	no	0	0	0	4	no	no	no	yes	no	13	yes	no	yes	23	no	yes	yes	no	1	yes	no	no
1	43	4	1	2	1	1	5	2	3	yes	no	0	1	2	no	no	no	no	no	0	0	0	0	no	no	no	no	0	0	0	12345	yes	yes	yes	yes	yes	123	yes	yes	yes	13	yes	no	yes	no	236	no	yes	yes
1	46	4	2	2	1	1	5	1	1	yes	yes	1	0	0	no	no	no	no	no	0	0	0	0	no	no	no	no	0	0	0	345	no	no	yes	yes	yes	123	yes	yes	yes	234	no	yes	yes	yes	25	no	yes	no
1	35	3	1	2	1	1	3	3	1	yes	yes	1	1	1	no	no	no	no	no	0	0	0	0	no	no	no	no	0	0	0	34	no	no	yes	yes	no	13	yes	no	yes	23	no	yes	yes	no	123	yes	yes	yes
2	36	3	1	2	1	1	2	3	3	yes	yes	3	1	3	no	no	no	no	no	0	0	0	0	no	no	no	no	0	0	0	034	no	no	yes	yes	no	123	yes	yes	yes	234	no	yes	yes	yes	12	yes	yes	no
2	36	3	1	2	1	1	3	3	1	yes	yes	3	1	1	no	no	no	no	no	0	0	0	0	no	no	no	no	0	0	0	12345	yes	yes	yes	yes	yes	123	yes	yes	yes	23	no	yes	yes	no	236	no	yes	yes
2	38	3	1	2	1	1	4	2	1	yes	yes	2	1	1	no	no	no	no	no	0	0	0	0	no	no	no	no	0	0	0	34	no	no	yes	yes	no	1	yes	no	no	3	no	no	yes	no	2	no	yes	no
1	42	4	5	2	1	1	6	2	1	yes	yes	3	1	2	no	no	no	no	no	0	0	0	0	no	no	no	no	0	0	0	1234	yes	yes	yes	yes	no	123	yes	yes	yes	3	no	no	yes	no	2	no	yes	no
1	50	5	5	1	1	1	6	2	1	yes	yes	1	1	1	no	no	no	no	no	0	0	0	0	no	no	no	no	0	0	0	234	no	yes	yes	yes	no	123	yes	yes	yes	123	yes	yes	yes	no	23	no	yes	yes
1	37	3	1	1	1	1	4	3	1	yes	yes	2																			34	no	no	yes	yes	no	13	yes	no	yes	23	no	yes	yes	no	2	no	yes	no
1	37	3	1	1	1	1	4	1	1	yes	yes	1	1	1																	12345	yes	yes	yes	yes	yes	123	yes	yes	yes	2	no	yes	no	no	2	no	yes	no
1	51	5	1	1	1	1	6	1	1	yes	yes	1	1	1																	34	no	no	yes	yes	no	13	yes	no	yes	22	no	yes	no	no	2	no	yes	no
2	51	5	1	2	2	2	6	1	1	yes	yes	2	0	0	yes	no	yes	no	no	0	1	0	0	no	no	no	no	0	0	0	234	no	yes	yes	yes	no	13	yes	no	yes		no	no	no	no	2	no	yes	no
1	50	5	2	1	1	1	6	2	1	yes	yes	1	0	0	no	no	no	no	no	0	0	0	0	no	no	no	no	0	0	0	4	no	no	no	yes	no	13	yes	no	yes	1	yes	no	no	no	2	no	yes	no
1	48	4	3	1	1	1	6	1	1	no	no	0	0	0	no	no	no	no	no	0	0	0	0	no	no	no	no	0	0	0	34	no	no	yes	yes	no	13	yes	no	yes	1	yes	no	no	no	2	no	yes	no
1	52	5	1	1	1	1	6	1	1	no	no	0	0	0	no	no	no	no	no	0	0	0	0	no	no	no	no	0	0	0	12345	yes	yes	yes	yes	yes	1	yes	no	no	2	no	yes	no	no	2	no	yes	no
1	51	5	5	1	1	1	6	1	1	no	no	0	0	0	no	no	no	no	no	0	0	0	0	no	no	no	no	0	0	0	1234	yes	yes	yes	yes	no	13	yes	no	yes	1	yes	no	no	no	2	no	yes	no
2	33	3	1	1	1	1	3	3	1	yes	yes	1	0	0	no	no	no	no	no	0	0	0	0	no	no	no	no	0	0	0	12345	yes	yes	yes	yes	yes	123	yes	yes	yes	1234	yes	yes	yes	yes	1236	yes	yes	yes
1	37	3	2	1	2	2	4	2	3	yes	yes	3	1	1	yes	yes				1				no	no	no	no	0	0	0	12345	yes	yes	yes	yes	yes	123	yes	yes	yes	3	no	no	yes	no	2	no	yes	no
1	78	6	1	1	1	1	6	1	1	no	no	0	0	0																	23	no	yes	yes	no	no	13	yes	no	yes	13	yes	no	yes	no	3	no	no	yes
2	50	5	1	1	1	1	6	1	1	yes	no	0	1	1	yes	yes	no	no	no	1	0	0	0	no	no	no	no	0	0	0	14	yes	no	no	yes	no	3	no	no	yes	3	no	no	yes	no	2	no	yes	no
1	48	4	1	1	2	2	6	2	1	yes	yes	1	0	0	no	no	no	no	no	0	0	0	0	no	no	no	no	0	0	0	12345	yes	yes	yes	yes	yes	123	yes	yes	yes	123	yes	yes	yes	no	2	no	yes	no
1	50	5	1	1	1	1	6	1	1	no	no	0	0	0	no	no	no	no	no	0	0	0	0	no	no	no	no	0	0	0	34	no	no	yes	yes	no	1	yes	no	no	1	yes	no	no	no	2	no	yes	no
1	44	4	5	1	1	1	5	2	3	yes	yes	1																			34	no	no	yes	yes	no	13	yes	no	yes	123	yes	yes	yes	no	5	no	no	no
1			5	1	2	2	6	2	1	yes	yes	2	1	1	no	no	no	no	no	0	0	0	0	no	no	no	no	0	0	0	02345	no	yes	yes	yes	yes	123	yes	yes	yes	12	yes	yes	no	no	1234	yes	yes	yes
1	54	5	1	1	1	1	6	1	1	no	no	0	0	0	no	no	no	no	no	0	0	0	0	no	no	no	no	0	0	0	4	no	no	no	yes	no	1	yes	no	no	1	yes	no	no	no	2	no	yes	no
1	59	5	2	1	1	1	6	1	1	no	no	0	0	0	no	no	no	no	no	0	0	0	0	no	no	no	no	0	0	0	12345	yes	yes	yes	yes	yes	13	yes	no	yes	13	yes	no	yes	no	2	no	yes	no
1	45	4	1	1	1	1	6	1	3	yes	yes	3	1	1	no	no	no	no	no	0	0	0	0	no	no	no	no	0	0	0	34	no	no	yes	yes	no	13	yes	no	yes	23	no	yes	yes	no	23	no	yes	yes
1	54	5	5	1	1	1	6	1	1	yes	yes	1	1	1	no	no	no	no	no	0	0	0	0	no	no	no	no	0	0	0	234	no	yes	yes	yes	no	13	yes	no	yes	3	no	no	yes	no	236	no	yes	yes
1	50	5	5	1	2	2	6	1	1	yes	yes	1	0	0	yes	yes	no	no	no	1	0	0	0	no	no	no	no	0	0	0	2345	no	yes	yes	yes	yes	13	yes	no	yes	13	yes	no	yes	no	123	yes	yes	yes
1	46	4	1	1	1	1	6	1	1	yes	yes	1	1	1	no	no	no	no	no	0	0	0	0	no	no	no	no	0	0	0	34	no	no	yes	yes	no	123	yes	yes	yes	23	no	yes	yes	no	26	no	yes	no
2	45	4	1	1	1	1	6	2	1	no	no	0	0	0	no	no	no	no	no	0	0	0	0	no	no	no	no	0	0	0	234	no	yes	yes	yes	no	13	yes	no	yes	23	no	yes	yes	no	26	no	yes	no
1	48	4	5	1	2	2	6	1	1	no	no	0	0	0	no	no	no	no	no	0	0	0	0	no	no	no	no	0	0	0	12345	yes	yes	yes	yes	yes	13	yes	no	yes	3	no	no	yes	no	23	no	yes	yes
1	53	5	2	1	2	2	6	1	1	yes	yes	1	0	0	yes	yes	no	no	no	1	0	0	0	no	no	no	no	0	0	0	234	no	yes	yes	yes	no	13	yes	no	yes	3	no	no	yes	no	2	no	yes	no
1	30	3	2	1	2	2	3	3	1	no	no	0	0	0	no	no	no	no	no	0	0	0	0	no	no	no	no	0	0	0	234	no	yes	yes	yes	no	123	yes	yes	yes	123	yes	yes	yes	no	1236	yes	yes	yes
1	38	3	5		2	2	4	2	1	no	no	0	0	0	no	no	no	no	no	0	0	0	0	no	no	no	no	0	0	0	12345	yes	yes	yes	yes	yes	123	yes	yes	yes	23	no	yes	yes	no	23	no	yes	yes
1	42	4	5	1	2	2	5	2	1	no	no	0	0	0	no	no	no	no	no	0	0	0	0	no	no	no	no	0	0	0	13	yes	no	yes	no	no	23	no	yes	yes	3	no	no	yes	no	2	no	yes	no
1	46	4	2	1	2	2	6	1	1	no	no	0	0	0	no	no	no	no	no	0	0	0	0	no	no	no	no	0	0	0	345	no	no	yes	yes	yes	1	yes	no	no	3	no	no	yes	no	3	no	no	yes
	30	3	1	1	2	2	3	3	1	yes	yes	3	1	2	no	no	no	no	no	0	0	0	0	no	no	no	no	0	0	0	34	no	no	yes	yes	no	123	yes	yes	yes	23	no	yes	yes	no	25	no	yes	no
2	42	4	1	1	2	2	5	2	3	yes	yes	1	1	1	no	no	no	no	no	0	0	0	0	no	no	no	no	0	0	0	34	no	no	yes	yes	no	123	yes	yes	yes	3	no	no	yes	no	2	no	yes	no
1	47	4	5	2	2	2	6	1	1	yes	yes	2	1	1	no	no	no	no	no	0	0	0	0	no	no	no	no	0	0	0	34	no	no	yes	yes	no	123	yes	yes	yes	13	yes	no	yes	no	236	no	yes	yes
	48	4	1	1	2	2	5	1	1	yes	yes	3	1	3	no	no	no	no	no	0	0	0	0	no	no	no	no	0	0	0	134	yes	no	yes	yes	no	123	yes	yes	yes	23	no	yes	yes	no	25	no	yes	no
1	42	4	1	2	1	1	5	2	1	yes	yes	2	0	0	no	no	no	no	no	0	0	0	0	no	no	no	no	0	0	0	134	yes	no	yes	yes	no	12	yes	yes	no	23	no	yes	yes	no	2	no	yes	no
1	50	5	5	1	1	1	6	1	1	yes	yes	2	0	0	no	no	no	no	no	0	0	0	0	no	no	no	no	0	0	0	234	no	yes	yes	yes	no	123	yes	yes	yes	3	no	no	yes	no	23	no	yes	yes
1	35	3	1	2	1	1	4	2	3	yes	yes	2																			134	yes	no	yes	yes	no	123	yes	yes	yes	123	yes	yes	yes	no	25	no	yes	no
1	45	4	2	1	1	1	6	3	1	yes	yes	2																			3	no	no	yes	no	no	23	no	yes	yes	13	yes	no	yes	no	26	no	yes	no
1	50	5	1	1	1	1	6	1	1	yes	yes	1	1	1																	34	no	no	yes	yes	no	13	yes	no	yes	23	no	yes	yes	no	23	no	yes	yes
1	68	6	1	1	2	2	6	3	1	no	no	0	0	0	no	no	no	no	no	0	0	0	0	no	no	no	no	0	0	0	3	no	no	yes	no	no	3	no	no	yes	1	yes	no	no	no	26	no	yes	no
1	37	3	2	1	2	2	4	3	1	no	no	0	0	0	no	no	no	no	no	0	0	0	0	no	no	no	no	0	0	0	14	yes	no	no	yes	no	1	yes	no	no	3	no	no	yes	no	3	no	no	yes
1	48	4	5	1	2	2	6	3	3	no	no	0	0	0	no	no	no	no	no	0	0	0	0	no	no	no	no	0	0	0	1234	yes	yes	yes	yes	no	13	yes	no	yes	23	no	yes	yes	no	13	yes	no	yes
1	51	5	1	1	2	2	6	1	1	no	no	0	0	0	no	no	no	no	no	0	0	0	0	no	no	no	no	0	0	0	3	no	no	yes	no	no	3	no	no	yes	2	no	yes	no	no	2	no	yes	no
1	38	3	5	1	2	2	4	3	1	yes	yes	1	1	1																	3	no	no	yes	no	no	1	yes	no	no	3	no	no	yes	no	2	no	yes	no
1	30	3		1	1	1	2	4	1	no	no	0	0	0	no	no	no	no	no	0	0	0	0	no	no	no	no	0	0	0	34	no	no	yes	yes	no	123	yes	yes	yes	3	no	no	yes	no	23	no	yes	yes
1	50	5	1	1	1	1	6	2	1	no	no	0	0	0	no	no	no	no	no	0	0	0	0	no	no	no	no	0	0	0	13	yes	no	yes	no	no	12	yes	yes	no	12	yes	yes	no	no	26	no	yes	no
1			2	1	1	1	6	3	1	yes	yes	2	0	0	no	no	no	no	no	0	0	0	0	no	no	no	no	0	0	0	34	no	no	yes	yes	no	1	yes	no	no	2	no	yes	no	no	1	yes	no	no
1	33	3	5	2	1	1	3	3	3	yes	yes	3	1	3	no	no	no	no	no	0	0	0	0	no	no	no	no	0	0	0	4	no	no	no	yes	no	13	yes	no	yes	3	no	no	yes	no	2	no	yes	no
1	57	5	1	1	1	1	6	1	1																						234	no	yes	yes	yes	no	123	yes	yes	yes	1	yes	no	no	no	34	no	no	yes
1	50	5	5	1	2	2	6	1	1	yes	yes	2	1	1	yes	yes	no	no	no	1	0	0	0	no	no	no	no	0	0	0	2345	no	yes	yes	yes	yes	13	yes	no	yes	3	no	no	yes	no	26	no	yes	no
1	53	5	5	1	2	2	6	2	1	yes	yes	2	0	0	yes	yes	no	no	no	1	0	0	0	no	no	no	no	0	0	0	234	no	yes	yes	yes	no	1	yes	no	no	3	no	no	yes	no	2	no	yes	no
1			1	1	1	1	6	1	1	no	no	0	0	0	no	no	no	no	no	0	0	0	0	no	no	no	no	0	0	0	1234	yes	yes	yes	yes	no	13	yes	no	yes	3	no	no	yes	no	23	no	yes	yes
2	43	4	5	2	2	2	5	2	1	yes	yes	1	1	1	no	no	no	no	no	0	0	0	0	no	no	no	no	0	0	0	12345	yes	yes	yes	yes	yes	123	yes	yes	yes	13	yes	no	yes	no	123	yes	yes	yes
1	50	5	1	2	1	1	6	1	1	yes	yes	1	0	0	no	no	no	no	no	0	0	0	0	no	no	no	no	0	0	0	34	no	no	yes	yes	no	13	yes	no	yes	3	no	no	yes	no	23	no	yes	yes
1	41	4	2	2	1	1	4	2	3	yes	yes	2	1	2	no	no	no	no	no	0	0	0	0	no	no	no	no	0	0	0	1234	yes	yes	yes	yes	no	123	yes	yes	yes	123	yes	yes	yes	no	123	yes	yes	yes
1	34	3	5	1	1	1	3	3	1	yes	yes	2	1	2	no	no	no	no	no	0	0	0	0	no	no	no	no	0	0	0	34	no	no	yes	yes	no	123	yes	yes	yes	23	no	yes	yes	no	26	no	yes	no
1	46	4	1	1	1	1	6	1	1	yes	yes	1	1	1	no	no	no	no	no	0	0	0	0	no	no	no	no	0	0	0	12345	yes	yes	yes	yes	yes	123	yes	yes	yes	123	yes	yes	yes	no	12356	yes	yes	yes
1	42	4	5	2	2	2	6	1	1	no	no	0	0	0	no	no	no	no	no	0	0	0	0	no	no	no	no	0	0	0	1234	yes	yes	yes	yes	no	12	yes	yes	no	123	yes	yes	yes	no	236	no	yes	yes
1	50	5	5	1	1	1	6	1	1	yes	yes	1			no	no	no	no	no	0	0	0	0	no	no	no	no	0	0	0	134	yes	no	yes	yes	no	13	yes	no	yes	3	no	no	yes	no	25	no	yes	no
1	49	4		1	2	2	6	2	3	no	no	0	0	0	no	no	no	no	no	0	0	0	0	no	no	no	no	0	0	0	345	no	no	yes	yes	yes	123	yes	yes	yes	23	no	yes	yes	no	23	no	yes	yes
1	47	4	1	1	2	2	6	2	1	yes	yes	3	0	0	no	no	no	no	no	0	0	0	0	no	no	no	no	0	0	0	3	no	no	yes	no	no	123	yes	yes	yes	23	no	yes	yes	no	2	no	yes	no
2	58	5	5	1	1	1	6	1	1	no	no	0	0	0	no	no	no	no	no	0	0	0	0	no	no	no	no	0	0	0	34	no	no	yes	yes	no	3	no	no	yes	3	no	no	yes	no	3	no	no	yes
1	50	5	1		2	2	6	2	1	no	no	0	0	0	no	no	no	no	no	0	0	0	0	no	no	no	no	0	0	0	3	no	no	yes	no	no	3	no	no	yes	3	no	no	yes	no	2	no	yes	no
1	45	4	2	1	2	2	6	1	1	no	no	0	0	0	no	no	no	no	no	0	0	0	0	no	no	no	no	0	0	0	1234	yes	yes	yes	yes	no	13	yes	no	yes	3	no	no	yes	no	25	no	yes	no
1	30	3	1	1	1	1	3	4	1	yes	yes	2	0	0	no	no	no	no	no	0	0	0	0	no	no	no	no	0	0	0	34	no	no	yes	yes	no	13	yes	no	yes	3	no	no	yes	no	5	no	no	no
1	26	2	1	1	1	1	1	4	1	no	no	0	0	0	no	no	no	no	no	0	0	0	0	no	no	no	no	0	0	0	234	no	yes	yes	yes	no	3	no	no	yes	1	yes	no	no	no	2	no	yes	no
1	52	5	1	1	1	1	6	1	1	yes	yes	1																			12345	yes	yes	yes	yes	yes	123	yes	yes	yes	2	no	yes	no	no	235	no	yes	yes
1	40	4	1	1	1	1	5	2	3	yes	yes	2	0	0	no	no	no	no	no	0	0	0	0	no	no	no	no	0	0	0	34	no	no	yes	yes	no	123	yes	yes	yes	2	no	yes	no	no	25	no	yes	no
1	45	4	1	1	1	1	6	1	3	yes	yes	2	1	3	yes	yes	yes	no	no	1	2	0	0	no	no	no	no	0	0	0	234	no	yes	yes	yes	no	123	yes	yes	yes	3	no	no	yes	no	26	no	yes	no
2	43	4	1	1	1	1	5	2	3	yes	yes	3	1	1	yes	yes	yes	no	no	2	1	0	0	no	no	no	no	0	0	0	2345	no	yes	yes	yes	yes	12	yes	yes	no	13	yes	no	yes	no	2	no	yes	no
1	48	4	1	2	1	1	6	1	1	yes	yes	3	1	3	no	no	no	no		0	0	0		no	no	no	no	0	0	0	34	no	no	yes	yes	no	12	yes	yes	no	1	yes	no	no	no	2	no	yes	no
1	50	5	1	1	1	1	6	1	1	yes	yes	2																			34	no	no	yes	yes	no	13	yes	no	yes		no	no	no	no	26	no	yes	no
1	47	4	1	1	1	1	6	1	3	no	no	0	0	0	no	no	no	no	no	0	0	0	0	no	no	no	no	0	0	0	3	no	no	yes	no	no	3	no	no	yes	3	no	no	yes	no	2	no	yes	no
1	50	5	3	1	1	1	6	1	1																						4	no	no	no	yes	no	3	no	no	yes	3	no	no	yes	no	2	no	yes	no
1	43	4	2	2	2	2	6	2	1	yes	yes	1	1	1	no	no	no	no	no	0	0	0	0	no	no	no	no	0	0	0	12345	yes	yes	yes	yes	yes	1	yes	no	no	3	no	no	yes	no	2	no	yes	no
1	40	4	1	1	1	1	6	5	1	no	no	0	0	0	no	no	no	no	no	0	0	0	0	no	no	no	no	0	0	0	34	no	no	yes	yes	no	12	yes	yes	no	23	no	yes	yes	no	23	no	yes	yes
1	51	5	1	2	1	1	6	1	1	yes	yes	1	1	1	no	no	no	no	no	0	0	0	0	no	no	no	no	0	0	0	245	no	yes	no	yes	yes	3	no	no	yes	13	yes	no	yes	no	2	no	yes	no
1	48	4	2	1	1	1	6	1	1	yes	yes	2	1	1	no	no	no	no	no	0	0	0	0	no	no	no	no	0	0	0	134	yes	no	yes	yes	no	13	yes	no	yes	23	no	yes	yes	no	23	no	yes	yes
1	51	5	1	1	1	1	6	1	1	yes	yes	3	0	0	no	no	no	no	no	0	0	0	0	no	no	no	no	0	0	0	1234	yes	yes	yes	yes	no	123	yes	yes	yes	3	no	no	yes	no	234	no	yes	yes
2	50	5	5	1	1	1	6	1	1	yes	yes	1	1	1	no	no	no	no	no	0	0	0	0	no	no	no	no	0	0	0	34	no	no	yes	yes	no	123	yes	yes	yes	123	yes	yes	yes	no	236	no	yes	yes
1	47	4	5	2	2	2	5	2	3	yes	yes	2	1	2	yes	yes	yes	no	no	1	1	0	0	yes	yes	no	no	1	0	0	34	no	no	yes	yes	no	12	yes	yes	no	13	yes	no	yes	no	15	yes	no	no
1	40	4	5	2	2	2	5	2	3	yes	yes	3	1	2	yes	yes				2											34	no	no	yes	yes	no	3	no	no	yes	3	no	no	yes	no	15	yes	no	no
2	45	4	1	2	1	1	5	2	3	yes	yes	2	1	1	yes	yes	no	no	no	1	0	0	0	no	no	no	no	0	0	0	34	no	no	yes	yes	no	12	yes	yes	no	134	yes	no	yes	yes	1245	yes	yes	no
1	45	4	1	2	1	1	6	1	1	no	no	0	0	0	no	no	no	no	no	0	0	0	0	no	no	no	no	0	0	0	34	no	no	yes	yes	no	123	yes	yes	yes	12	yes	yes	no	no	23	no	yes	yes
1	50	5	5	1	1	1	6	1	1	no	no	0	0	0	no	no	no	no	no	0	0	0	0	no	no	no	no	0	0	0	234	no	yes	yes	yes	no	13	yes	no	yes	123	yes	yes	yes	no	123	yes	yes	yes
1	50	5		1	2	2	6	2	1	yes	yes	2	0	0	no	no	no	no	no	0	0	0	0	no	no	no	no	0	0	0	34	no	no	yes	yes	no	13	yes	no	yes	23	no	yes	yes	no	23	no	yes	yes
1	45	4	2	1	2	2	5	2	1	yes	yes	2	1	1	no	no	no	no	no	0	0	0	0	no	no	no	no	0	0	0	345	no	no	yes	yes	yes	123	yes	yes	yes	3	no	no	yes	no	2	no	yes	no
1	45	4	5	1	2	2	6	2	1	yes	yes	2			no	no	no	no	no	0	0	0	0	no	no	no	no	0	0	0	12345	yes	yes	yes	yes	yes	13	yes	no	yes	3	no	no	yes	no	2	no	yes	no
1	48	4	5	1	2	2	6	2	1	yes	yes	2																			1234	yes	yes	yes	yes	no	13	yes	no	yes	34	no	no	yes	yes	5	no	no	no
	34	3	1	1	1	1	3	3	1	no	no	0	0	0	no	no	no	no	no	0	0	0	0	no	no	no	no	0	0	0	134	yes	no	yes	yes	no	123	yes	yes	yes	3	no	no	yes	no	5	no	no	no
2	49	4	1	2	1	1	6	1	1	no	no	0	0	0	no	no	no	no	no	0	0	0	0	no	no	no	no	0	0	0	345	no	no	yes	yes	yes	123	yes	yes	yes	1234	yes	yes	yes	yes	236	no	yes	yes
1	50	5	2	1	1	1	6	1	1	yes	yes	1	0	0	no	no	no	no	no	0	0	0	0	no	no	no	no	0	0	0	1234	yes	yes	yes	yes	no	123	yes	yes	yes	1	yes	no	no	no	25	no	yes	no
1	65	6	5	1	1	1	6	2	1	yes	yes	2	0	0	no	no	no	no	no	0	0	0	0	no	no	no	no	0	0	0	3	no	no	yes	no	no	1	yes	no	no	2	no	yes	no	no	2	no	yes	no
1	29	2	1	2	1	1	2	4	3	yes	yes	3	1	2	no	no	no	no	no	0	0	0	0	no	no	no	no	0	0	0	034	no	no	yes	yes	no	123	yes	yes	yes	34	no	no	yes	yes	2	no	yes	no
1	47	4	5	1	1	1	6	1	1	yes	yes	1																			234	no	yes	yes	yes	no	1	yes	no	no	12	yes	yes	no	no	2	no	yes	no
1	25	2	1	2	2	4	1	5	1	no	no	0	0	0	no	no	no	no	no	0	0	0	0	no	no	no	no	0	0	0	1234	yes	yes	yes	yes	no	123	yes	yes	yes	3	no	no	yes	no	2	no	yes	no
1	36	3	2	1	2	3	4	3	1	yes	yes	1	0	0	no	no	no	no	no	0	0	0	0	no	no	no	no	0	0	0	1234	yes	yes	yes	yes	no	12	yes	yes	no	12	yes	yes	no	no	56	no	no	no
1	43	4	1	1	2	2	6	2	1	yes	yes	2	0	0	yes	no	yes	no	no	0	1	0	0	no	no	no	no	0	0	0	3	no	no	yes	no	no	3	no	no	yes	1	yes	no	no	no	6	no	no	no
1	48	4	1	1	2	2	4	2	3	yes	yes	3	0	0	yes	yes	no	no		1	0	0		no	no	no	no	0	0	0	4	no	no	no	yes	no	13	yes	no	yes	1	yes	no	no	no	2	no	yes	no
1	42	4	5	1	2	2	2	3	1	no	no	0	0	0	no	no	no	no	no	0	0	0	0	no	no	no	no	0	0	0	1234	yes	yes	yes	yes	no	12	yes	yes	no	12	yes	yes	no	no	26	no	yes	no
	46	4	1	1	2	2	6	2	1	no	no	0	0	0	no	no	no	no	no	0	0	0	0	no	no	no	no	0	0	0	1234	yes	yes	yes	yes	no	123	yes	yes	yes	123	yes	yes	yes	no	123	yes	yes	yes
1	32	3	2	1	2	2	3	3	1	yes	yes	3	1	3	no	no	no	no	no	0	0	0	0	no	no	no	no	0	0	0	3	no	no	yes	no	no	1	yes	no	no	23	no	yes	yes	no	2	no	yes	no
1	43	4	1	1	2	2	5	2	1	yes	yes	1																			3	no	no	yes	no	no	13	yes	no	yes	3	no	no	yes	no	5	no	no	no
1	37	3	2	2	1	1	4	3	1	yes	yes	3	1	3	yes	yes	no	no	no	1	0	0	0	no	no	no	no	0	0	0	2345	no	yes	yes	yes	yes	123	yes	yes	yes	2	no	yes	no	no	3	no	no	yes
1	45	4	2	1	1	1	5	1	3	yes	yes	2	1	1	yes	yes	no	no	no	1	0	0	0	no	no	no	no	0	0	0	134	yes	no	yes	yes	no	123	yes	yes	yes	3	no	no	yes	no	3	no	no	yes
1	24	2	1	2	1	1	2	5	1	no	no	0	0	0	no	no	no	no	no	0	0	0	0	no	no	no	no	0	0	0	4	no	no	no	yes	no	3	no	no	yes	1	yes	no	no	no	6	no	no	no
2	26	2	1	2	1	1	1	5	1	no	no	0	0	0	no	no	no	no	no	0	0	0	0	no	no	no	no	0	0	0	134	yes	no	yes	yes	no	13	yes	no	yes	3	no	no	yes	no	3	no	no	yes
2	26	2	1	2	1	1	1	5	3	no	no	0	0	0	no	no	no	no	no	0	0	0	0	no	no	no	no	0	0	0	134	yes	no	yes	yes	no	13	yes	no	yes	3	no	no	yes	no	3	no	no	yes
1	26	2	1	2	1	1	1	5	1	no	no	0	0	0	no	no	no	no	no	0	0	0	0	no	no	no	no	0	0	0	14	yes	no	no	yes	no	1	yes	no	no	3	no	no	yes	no	2	no	yes	no
2	26	2		2	1	1	1	5	1	no	no	0	0	0	no	no	no	no	no	0	0	0	0	no	no	no	no	0	0	0	234	no	yes	yes	yes	no	123	yes	yes	yes	3	no	no	yes	no	1	yes	no	no
1	30	3	2	1	1	1	3	3	3	no	no	0	0	0	no	no	no	no	no	0	0	0	0	no	no	no	no	0	0	0	345	no	no	yes	yes	yes	12	yes	yes	no	1	yes	no	no	no	2	no	yes	no
2	30	3	1	1	1	1	3	3	1	no	no	0	0	0	no	no	no	no	no	0	0	0	0	no	no	no	no	0	0	0		no	no	no	no	no	123	yes	yes	yes	3	no	no	yes	no	1	yes	no	no
1	32	3	2	1	1	1	4	5	3	no	no	0	0	0	no	no	no	no	no	0	0	0	0	no	no	no	no	0	0	0	4	no	no	no	yes	no	12	yes	yes	no	2	no	yes	no	no	236	no	yes	yes
	33	3	2	1	1	1	4	5	3	no	no	0	0	0	no	no	no	no	no	0	0	0	0	no	no	no	no	0	0	0	34	no	no	yes	yes	no	123	yes	yes	yes	123	yes	yes	yes	no	123	yes	yes	yes
1	34	3	2	1	1	1	3	5	3	no	no	0	0	0	no	no	no	no	no	0	0	0	0	no	no	no	no	0	0	0	345	no	no	yes	yes	yes	123	yes	yes	yes	3	no	no	yes	no	3	no	no	yes
1	35	3	2	1	1	1	3	3	3	no	no	0	0	0	no	no	no	no	no	0	0	0	0	no	no	no	no	0	0	0	34	no	no	yes	yes	no	123	yes	yes	yes	23	no	yes	yes	no	1236	yes	yes	yes
1	35	3	2	1	1	1	3	3	1	no	no	0	0	0	no	no	no	no	no	0	0	0	0	no	no	no	no	0	0	0	123	yes	yes	yes	no	no	1	yes	no	no	12	yes	yes	no	no	236	no	yes	yes
1	35	3	5	1	1	1	5	5	3	no	no	0	0	0	no	no	no	no	no	0	0	0	0	no	no	no	no	0	0	0	34	no	no	yes	yes	no	13	yes	no	yes	1	yes	no	no	no	2	no	yes	no
1	35	3	5	1	1	1	4	5	3	no	no	0	0	0	no	no	no	no	no	0	0	0	0	no	no	no	no	0	0	0	12345	yes	yes	yes	yes	yes	123	yes	yes	yes	1234	yes	yes	yes	yes	1236	yes	yes	yes
1	40	4	2	1	1	1	4	3	1	no	no	0	0	0	no	no	no	no	no	0	0	0	0	no	no	no	no	0	0	0	12345	yes	yes	yes	yes	yes	13	yes	no	yes	2	no	yes	no	no	12	yes	yes	no
1	42	4	2	1	1	1	5	2	1	no	no	0	0	0	no	no	no	no	no	0	0	0	0	no	no	no	no	0	0	0	34	no	no	yes	yes	no	13	yes	no	yes	3	no	no	yes	no	23	no	yes	yes
1	42	4	2	1	1	1	6	3	1	no	no	0	0	0	no	no	no	no	no	0	0	0	0	no	no	no	no	0	0	0	34	no	no	yes	yes	no	123	yes	yes	yes	23	no	yes	yes	no	23	no	yes	yes
1	45	4	1	1	1	1	6	2	1	no	no	0	0	0	no	no	no	no	no	0	0	0	0	no	no	no	no	0	0	0	34	no	no	yes	yes	no	13	yes	no	yes	1	yes	no	no	no	2	no	yes	no
1	46	4	5	2	1	1	6	1	1	no	no	0	0	0	no	no	no	no	no	0	0	0	0	no	no	no	no	0	0	0	14	yes	no	no	yes	no	123	yes	yes	yes	3	no	no	yes	no	2	no	yes	no
1	49	4	2	1	1	1	6	5	3	no	no	0	0	0	no	no	no	no	no	0	0	0	0	no	no	no	no	0	0	0	13	yes	no	yes	no	no	1	yes	no	no	3	no	no	yes	no	1	yes	no	no
1	51	5		1	1	1	6	2	1	no	no	0	0	0	no	no	no	no	no	0	0	0	0	no	no	no	no	0	0	0	34	no	no	yes	yes	no	13	yes	no	yes	23	no	yes	yes	no	123	yes	yes	yes
1	51	5	2	1	1	1	6	5	3	no	no	0	0	0	no	no	no	no	no	0	0	0	0	no	no	no	no	0	0	0	13	yes	no	yes	no	no	1	yes	no	no	3	no	no	yes	no	1	yes	no	no
2	52	5	2	1	1	1	6	5	3	no	no	0	0	0	no	no	no	no	no	0	0	0	0	no	no	no	no	0	0	0	13	yes	no	yes	no	no	1	yes	no	no	3	no	no	yes	no	1	yes	no	no
1	60	6	1	1	1	1	6	1	1	no	no	0	0	0	no	no	no	no	no	0	0	0	0	no	no	no	no	0	0	0	34	no	no	yes	yes	no	13	yes	no	yes	34	no	no	yes	yes	5	no	no	no
1	27	2		2	1	1	1	5	3	yes	yes	2	0	0	no	no	no	no	no	0	0	0	0	no	no	no	no	0	0	0	234	no	yes	yes	yes	no	13	yes	no	yes	3	no	no	yes	no	2	no	yes	no
1	32	3	1	1	1	1	3	5	3	yes	yes	3	0	0	no	no	no	no	no	0	0	0	0	no	no	no	no	0	0	0	34	no	no	yes	yes	no	12	yes	yes	no	23	no	yes	yes	no	23	no	yes	yes
1	32	3	2	1	1	1	4	5	3	yes	yes	1	0	0	no	no	no	no	no	0	0	0	0	no	no	no	no	0	0	0	1345	yes	no	yes	yes	yes	123	yes	yes	yes	13	yes	no	yes	no	12	yes	yes	no
1	33	3	2	1	1	1	3	5	3	yes	yes	1	0	0	no	no	no	no	no	0	0	0	0	no	no	no	no	0	0	0	345	no	no	yes	yes	yes	1	yes	no	no	2	no	yes	no	no	2	no	yes	no
1	34	3	2	1	1	1	4	5	1	yes	yes	1	0	0	no	no	no	no	no	0	0	0	0	no	no	no	no	0	0	0	245	no	yes	no	yes	yes	13	yes	no	yes	12	yes	yes	no	no	2	no	yes	no
1	36	3	2	1	1	1	4	5	1	yes	yes	1	0	0	no	no	no	no	no	0	0	0	0	no	no	no	no	0	0	0	234	no	yes	yes	yes	no	13	yes	no	yes	12	yes	yes	no	no	23	no	yes	yes
1	38	3	1	1	1	1	5	5	3	yes	yes	1	0	0	no	no	no	no	no	0	0	0	0	no	no	no	no	0	0	0	12345	yes	yes	yes	yes	yes	13	yes	no	yes	123	yes	yes	yes	no	12356	yes	yes	yes
1	51	5	2	1	1	1	6	5	3	yes	yes	1	0	0	no	no	no	no	no	0	0	0	0	no	no	no	no	0	0	0	234	no	yes	yes	yes	no	13	yes	no	yes	1	yes	no	no	no	56	no	no	no
1	51	5	2	1	1	1	6	5	1	yes	yes	2	0	0	no	no	no	no	no	0	0	0	0	no	no	no	no	0	0	0	12345	yes	yes	yes	yes	yes	13	yes	no	yes	3	no	no	yes	no	2	no	yes	no
1	52	5	1	1	1	1	6	1	1	yes	yes	1	0	0	no	no	no	no	no	0	0	0	0	no	no	no	no	0	0	0	234	no	yes	yes	yes	no	123	yes	yes	yes	13	yes	no	yes	no	236	no	yes	yes
1	52	5	5	1	1	1	6	5	1	yes	yes	1	0	0	no	no	no	no	no	0	0	0	0	no	no	no	no	0	0	0	1234	yes	yes	yes	yes	no	123	yes	yes	yes	3	no	no	yes	no	2	no	yes	no
1	55	5	1	1	1	1	6	1	1	yes	yes	1	0	0	no	no	no	no	no	0	0	0	0	no	no	no	no	0	0	0	234	no	yes	yes	yes	no	2	no	yes	no	123	yes	yes	yes	no	12	yes	yes	no
1	32	3	2	1	1	1	3	3	3	yes	yes	1	1	1	no	no	no	no	no	0	0	0	0	no	no	no	no	0	0	0	1234	yes	yes	yes	yes	no	13	yes	no	yes	3	no	no	yes	no	2	no	yes	no
1	34	3	2	1	1	1	3	3	3	yes	yes	1	1	1	no	no	no	no	no	0	0	0	0	no	no	no	no	0	0	0	3	no	no	yes	no	no	1	yes	no	no	3	no	no	yes	no	2	no	yes	no
1	34	3	2	1	1	1	3	3	3	yes	yes	1	1	1	no	no	no	no	no	0	0	0	0	no	no	no	no	0	0	0	134	yes	no	yes	yes	no	123	yes	yes	yes	3	no	no	yes	no	25	no	yes	no
1	35	3	2	1	1	1	3	5	3	yes	yes	1	1	1	no	no	no	no	no	0	0	0	0	no	no	no	no	0	0	0	4	no	no	no	yes	no	1	yes	no	no	2	no	yes	no	no	2	no	yes	no
1	48	4	1	1	1	1	6	1	1	yes	yes	3			no	no	no	no	no	0	0	0	0	no	no	no	no	0	0	0	34	no	no	yes	yes	no	3	no	no	yes	3	no	no	yes	no	23	no	yes	yes
1	51	5	2		1	1	6	1	1	yes	yes	3			no	no	no	no	no	0	0	0	0	no	no	no	no	0	0	0	34	no	no	yes	yes	no	13	yes	no	yes	23	no	yes	yes	no	2	no	yes	no
1	31	3	5	1	1	1	3	3	3	yes	yes	2	1	1	no	no	no			0	0			no	no	no	no	0	0	0	134	yes	no	yes	yes	no	13	yes	no	yes	3	no	no	yes	no	23	no	yes	yes
1	45	4	1	2	1	1	6	1	3	yes	yes	2	1	2	yes	yes	yes	yes	yes	1	1	1	1								1234	yes	yes	yes	yes	no	123	yes	yes	yes	123	yes	yes	yes	no	1256	yes	yes	no
1	35	3	1	1	1	1	3	4	1	yes	yes	1	1	1	yes	yes				1											24	no	yes	no	yes	no	13	yes	no	yes	123	yes	yes	yes	no	2	no	yes	no
1	27	2	1	2	1	1	1	4	3	yes	yes	2																			13	yes	no	yes	no	no	123	yes	yes	yes	3	no	no	yes	no	3	no	no	yes
1	32	3	2	1	1	1	3	5	1	yes	yes	2																			12345	yes	yes	yes	yes	yes	123	yes	yes	yes	3	no	no	yes	no	2	no	yes	no
1	35	3	1	1	1	1	4	3	1	yes	yes	2																			134	yes	no	yes	yes	no	13	yes	no	yes	3	no	no	yes	no	23	no	yes	yes
1	55	5	1	1	1	1	6	1	1	yes	yes	1	1	1																	34	no	no	yes	yes	no	13	yes	no	yes		no	no	no	no	6	no	no	no
1	48	4	1	1	2	2	6	3	1	no	no	0	0	0	no	no	no	no	no	0	0	0	0	no	no	no	no	0	0	0	1234	yes	yes	yes	yes	no	13	yes	no	yes	123	yes	yes	yes	no	256	no	yes	no
1	48	4	2	1	1	1	6	2	1	yes	yes	2	0	0	no	no	no	no	no	0	0	0	0	no	no	no	no	0	0	0	234	no	yes	yes	yes	no	12	yes	yes	no	23	no	yes	yes	no	2	no	yes	no
1	50	5	1	1	1	1	6	1	1	yes	yes	2			no	no	no	no	no	0	0	0	0	no	no	no	no	0	0	0	34	no	no	yes	yes	no	123	yes	yes	yes	3	no	no	yes	no	5	no	no	no
1	48	4	1	1	2	2	6	2	1	yes	yes	1	0	0	no	no	no	no	no	0	0	0	0	no	no	no	no	0	0	0	345	no	no	yes	yes	yes	13	yes	no	yes	3	no	no	yes	no	26	no	yes	no
1	50	5	5	1	1	1	6	1	1	no	no	0	0	0	no	no	no	no	no	0	0	0	0	no	no	no	no	0	0	0	34	no	no	yes	yes	no	13	yes	no	yes	3	no	no	yes	no	2	no	yes	no
1	52	5	5	1	1	1	6	1	1	yes	yes	2	0	0	no	no	no	no	no	0	0	0	0	no	no	no	no	0	0	0	2345	no	yes	yes	yes	yes	123	yes	yes	yes	23	no	yes	yes	no	236	no	yes	yes
1	52	5	1	1	2	2	6	1	1	no	no	0	0	0	yes		yes				1			no	no	no	no	0	0	0	3	no	no	yes	no	no	13	yes	no	yes	3	no	no	yes	no	2	no	yes	no
1	46	4	2	1	2	2	6	2	1	yes	yes	1	1	1	yes	yes				1				no	no	no	no	0	0	0	4	no	no	no	yes	no	13	yes	no	yes	3	no	no	yes	no	2	no	yes	no
1	50	5	2	1	2	2	6	2	1	yes	yes	2	1	1	no	no				0											34	no	no	yes	yes	no	123	yes	yes	yes	3	no	no	yes	no	2	no	yes	no
1	37	3	1	1	1	1	4	3	3	yes	yes	2	0	0	yes	yes	no	no	no	1	0	0	0	no	no	no	no	0	0	0	34	no	no	yes	yes	no	1	yes	no	no	3	no	no	yes	no	25	no	yes	no
1	25	2	1	2	1	1	1	5	3	no	no	0	0	0	no	no	no	no	no	0	0	0	0	no	no	no	no	0	0	0	234	no	yes	yes	yes	no	12	yes	yes	no	23	no	yes	yes	no	23	no	yes	yes
1	38	3	1	1	1	1	4	3	1	no	no	0	0	0	no	no	no	no	no	0	0	0	0	no	no	no	no	0	0	0	12345	yes	yes	yes	yes	yes	123	yes	yes	yes	12	yes	yes	no	no	26	no	yes	no
1	39	3	5	2	1	1	3	3	3	no	no	0	0	0	no	no	no	no	no	0	0	0	0	no	no	no	no	0	0	0	12345	yes	yes	yes	yes	yes	13	yes	no	yes	2	no	yes	no	no	2	no	yes	no
1	40	4	1	1	1	1	5	2	1	no	no	0	0	0	no	no	no	no	no	0	0	0	0	no	no	no	no	0	0	0	12345	yes	yes	yes	yes	yes	123	yes	yes	yes	123	yes	yes	yes	no	26	no	yes	no
1	43	4	1	2	1	1	6	1	1	no	no	0	0	0	no	no	no	no	no	0	0	0	0	no	no	no	no	0	0	0	3	no	no	yes	no	no	13	yes	no	yes	3	no	no	yes	no	6	no	no	no
2	50	5	1	1	1	1	5	1	1	no	no	0	0	0	no	no	no	no	no	0	0	0	0	no	no	no	no	0	0	0	0013	yes	no	yes	no	no	1	yes	no	no	1	yes	no	no	no	2	no	yes	no
1	60	6	1	2	1	1	6	1	1	no	no	0	0	0	no	no	no	no	no	0	0	0	0	no	no	no	no	0	0	0	3	no	no	yes	no	no		no	no	no	1	yes	no	no	no	3	no	no	yes
1	33	3	2	2	1	1	3	3	3	yes	yes	1	0	0	no	no	no	no	no	0	0	0	0	no	no	no	no	0	0	0	134	yes	no	yes	yes	no	13	yes	no	yes	2	no	yes	no	no	2	no	yes	no
1	34	3		2	1	1	3	3	1	yes	yes	2	0	0	no	no	no	no	no	0	0	0	0	no	no	no	no	0	0	0	234	no	yes	yes	yes	no	1	yes	no	no	12	yes	yes	no	no	2	no	yes	no
1	42	4	1	2	1	1	5	2	1	yes	yes	1	0	0	no	no	no	no	no	0	0	0	0	no	no	no	no	0	0	0	34	no	no	yes	yes	no	12	yes	yes	no	23	no	yes	yes	no	236	no	yes	yes
2	44	4	1	1	1	1	5	2	1	yes	yes	1	0	0	no	no	no	no	no	0	0	0	0	no	no	no	no	0	0	0	12345	yes	yes	yes	yes	yes	123	yes	yes	yes	123	yes	yes	yes	no	26	no	yes	no
	50	5	2	2	1	1	6	1	1	yes	yes	1	0	0	no	no	no	no	no	0	0	0	0	no	no	no	no	0	0	0	234	no	yes	yes	yes	no	123	yes	yes	yes	123	yes	yes	yes	no	136	yes	no	yes
1	52	5	3	2	1	1	6	1	1	yes	yes	3	0	0	no	no	no	no	no	0	0	0	0	no	no	no	no	0	0	0	34	no	no	yes	yes	no	123	yes	yes	yes	3	no	no	yes	no	123	yes	yes	yes
1	55	5	3	2	1	1
1	43	4		1	1	1	6	5	1	yes	yes	1	1	1																	4	no	no	no	yes	no	3	no	no	yes	123	yes	yes	yes	no	26	no	yes	no
2	45	4	5	1	1	1	6	1	1	yes	yes	2																			134	yes	no	yes	yes	no	13	yes	no	yes	1	yes	no	no	no	2	no	yes	no
	42	4	1	2	1	1	3	2	1	yes	no	0	1	1	yes	yes	yes	no	no	1	1	0	0	no	no	no	no	0	0	0	1234	yes	yes	yes	yes	no	13	yes	no	yes	2	no	yes	no	no	123	yes	yes	yes
2	31	3	1	2	1	1	2	3	1	yes	yes	3	1	3	yes	yes				1				no	no	no	no	0	0	0	134	yes	no	yes	yes	no	13	yes	no	yes	3	no	no	yes	no	123	yes	yes	yes
1	26	2	1	2	1	1	1	5	3	no	no	0	0	0	no	no	no	no	no	0	0	0	0	no	no	no	no	0	0	0	234	no	yes	yes	yes	no	12	yes	yes	no	23	no	yes	yes	no	2	no	yes	no
1	28	2	1	2	1	1	1	4	3	no	no	0	0	0	no	no	no	no	no	0	0	0	0	no	no	no	no	0	0	0	134	yes	no	yes	yes	no	12	yes	yes	no	123	yes	yes	yes	no	23	no	yes	yes
1	43	4	5	2	1	1	6	1	1	no	no	0	0	0	no	no	no	no	no	0	0	0	0	no	no	no	no	0	0	0	345	no	no	yes	yes	yes	1	yes	no	no	23	no	yes	yes	no	2	no	yes	no
1	27	2	1	2	1	1	1	5	1	yes	yes	3	0	0	no	no	no	no	no	0	0	0	0	no	no	no	no	0	0	0	14	yes	no	no	yes	no	13	yes	no	yes	234	no	yes	yes	yes	26	no	yes	no
1	27	2	1	2	1	1	1	5	3	yes	yes	2	0	0	no	no	no	no	no	0	0	0	0	no	no	no	no	0	0	0	34	no	no	yes	yes	no	13	yes	no	yes	123	yes	yes	yes	no	26	no	yes	no
2	37	3	1	2	1	1	3	3	3	yes	yes	2	0	0	no	no	no	no	no	0	0	0	0	no	no	no	no	0	0	0	34	no	no	yes	yes	no	123	yes	yes	yes	123	yes	yes	yes	no	1236	yes	yes	yes
1	32	3	1	2	1	1	2	3	1	yes	yes	2	1	2	no	no	no	no	no	0	0	0	0	no	no	no	no	0	0	0	34	no	no	yes	yes	no	1	yes	no	no	2	no	yes	no	no	12	yes	yes	no
1	50	5	1	2	1	1	6	1	1	yes	yes	2	1	1	no	no	no	no	no	0	0	0	0	no	no	no	no	0	0	0	345	no	no	yes	yes	yes	13	yes	no	yes		no	no	no	no	256	no	yes	no
1			1	1			3		1	yes	yes	1	0	0	no	no	no	no	no	0	0	0	0	no	no	no	no	0	0	0	1345	yes	no	yes	yes	yes	13	yes	no	yes	2	no	yes	no	no	2	no	yes	no
1	44	4	1	1	1	1	6	1	1	yes	yes	2	0	0	no	no	no	no	no	0	0	0	0	no	no	no	no	0	0	0	34	no	no	yes	yes	no	3	no	no	yes	23	no	yes	yes	no	31	yes	no	yes
1	59	5	1	1	1	1	6	1	1	yes	yes	2	1	1	no	no	no	no	no	0	0	0	0	no	no	no	no	0	0	0	245	no	yes	no	yes	yes	123	yes	yes	yes	3	no	no	yes	no	236	no	yes	yes
1	43	4	1	2	1	1	5	2	1	yes	yes	2	0	0	no	no	no	no	no	0	0	0	0	no	no	no	no	0	0	0	12345	yes	yes	yes	yes	yes	123	yes	yes	yes	2	no	yes	no	no	2	no	yes	no
1	45	4	3	2	1	1	6	1	1	yes	yes	1	0	0	no	no	no	no	no	0	0	0	0	no	no	no	no	0	0	0	34	no	no	yes	yes	no	13	yes	no	yes	23	no	yes	yes	no	123	yes	yes	yes
1	54	5	5	1	1	1	6	1	1	yes	yes	2												yes	yes			2			34	no	no	yes	yes	no	123	yes	yes	yes	23	no	yes	yes	no	13	yes	no	yes
2	39	3	1	2	1	1	4	2	1	yes	yes	2	0	0	no	no	no	no	no	0	0	0	0	no	no	no	no	0	0	0	12345	yes	yes	yes	yes	yes	123	yes	yes	yes	234	no	yes	yes	yes	23	no	yes	yes
	47	4	1	1	1	1	6	1	1	yes	yes	1	0	0	no	no	no	no	no	0	0	0	0	no	no	no	no	0	0	0	45	no	no	no	yes	yes	13	yes	no	yes	23	no	yes	yes	no	235	no	yes	yes
1	54	5	1	1	1	1	6	1	1	yes	yes	1	0	0	no	no	no	no	no	0	0	0	0	no	no	no	no	0	0	0	3	no	no	yes	no	no	3	no	no	yes	3	no	no	yes	no	2	no	yes	no
1	46	4	1	2	1	1	6	1	1	yes	yes	1			no	no	no	no	no	0	0	0	0	no	no	no	no	0	0	0	12345	yes	yes	yes	yes	yes	123	yes	yes	yes	3	no	no	yes	no	1	yes	no	no
1	51	5	1	2	1	1	6	1	1	yes	yes	3	1	3																	134	yes	no	yes	yes	no	123	yes	yes	yes	3	no	no	yes	no	3	no	no	yes
1	42	4	1	1	2	2	5	2	1	no	no	0	0	0	no	no	no	no	no	0	0	0	0	no	no	no	no	0	0	0	34	no	no	yes	yes	no	13	yes	no	yes	123	yes	yes	yes	no	234	no	yes	yes
2	51	5	1	1	2	2	6	1	1	no	no	0	0	0	no	no	no	no	no	0	0	0	0	no	no	no	no	0	0	0	34	no	no	yes	yes	no	123	yes	yes	yes	13	yes	no	yes	no	35	no	no	yes
1	50	5	1	1	1	1	6	1	1	yes	no	0	1	1	no	no	no	no	no	0	0	0	0	no	no	no	no	0	0	0	234	no	yes	yes	yes	no	3	no	no	yes	23	no	yes	yes	no	234	no	yes	yes
1	42	4	5	1	1	1	6	2	1	yes	yes	3			yes	yes	yes			2	1			no	no	no	no	0	0	0	34	no	no	yes	yes	no	13	yes	no	yes	3	no	no	yes	no	13	yes	no	yes
1	35	3	5	1	1	1	3	3	3	no	no	0	0	0	no	no	no	no	no	0	0	0	0	no	no	no	no	0	0	0	1234	yes	yes	yes	yes	no	1	yes	no	no	3	no	no	yes	no	1	yes	no	no
	45	4	5	1	2	2	6	2	3	no	no	0	0	0	no	no	no	no	no	0	0	0	0	no	no	no	no	0	0	0	34	no	no	yes	yes	no	13	yes	no	yes	2	no	yes	no	no	23	no	yes	yes
1	46	4	5	1	2	2	6	2	1	no	no	0	0	0	no	no	no	no	no	0	0	0	0	no	no	no	no	0	0	0	345	no	no	yes	yes	yes	123	yes	yes	yes	23	no	yes	yes	no	2	no	yes	no
1	40	4	2	1	2	2	5	2	1	no	no	0	0	0	yes	no	yes	no	no	0	1	0	0	no	no	no	no	0	0	0	34	no	no	yes	yes	no	12	yes	yes	no	23	no	yes	yes	no	2	no	yes	no
1	40	4	5	1	2	2	6	2	1	no	no	0	0	0	no	no	no	no	no	0	0	0	0	no	no	no	no	0	0	0	34	no	no	yes	yes	no	123	yes	yes	yes	23	no	yes	yes	no	23	no	yes	yes
1	45	4	5	1	2	2	6	1	1	yes	yes	2	0	0	no	no	no	no	no	0	0	0	0	no	no	no	no	0	0	0	34	no	no	yes	yes	no	13	yes	no	yes	3	no	no	yes	no	23	no	yes	yes
1	58	5	5	1	2	2	6	1	1	yes	yes	1	0	0	no	no	no	no	no	0	0	0	0	no	no	no	no	0	0	0	234	no	yes	yes	yes	no	13	yes	no	yes	3	no	no	yes	no	2	no	yes	no
1	38	3	2	1	2	2	5	2	3	yes	yes	1	1	1	no	no	no	no	no	0	0	0	0	no	no	no	no	0	0	0	4	no	no	no	yes	no	13	yes	no	yes		no	no	no	no	123	yes	yes	yes
1	52	5	5	1	2	2	6	1	1	yes	yes	1	1	1	no	no	no	no	no	0	0	0	0	no	no	no	no	0	0	0	234	no	yes	yes	yes	no	123	yes	yes	yes	23	no	yes	yes	no	2	no	yes	no
1	36	3	2	2	1	1	3	3	1	no	no	0	0	0	no	no	no	no	no	0	0	0	0	no	no	no	no	0	0	0	134	yes	no	yes	yes	no	12	yes	yes	no	23	no	yes	yes	no	25	no	yes	no
1	37	3	3	2	1	1	4	3	1	no	no	0	0	0	no	no	no	no	no	0	0	0	0	no	no	no	no	0	0	0	34	no	no	yes	yes	no	13	yes	no	yes	3	no	no	yes	no	2	no	yes	no
1	38	3	1	2	1	1	4	3	1	no	no	0	0	0	no	no	no	no	no	0	0	0	0	no	no	no	no	0	0	0	234	no	yes	yes	yes	no	13	yes	no	yes	3	no	no	yes	no	123	yes	yes	yes
1	38	3	1	2	1	1	4	2	1	no	no	0	0	0	no	no	no	no	no	0	0	0	0	no	no	no	no	0	0	0	12	yes	yes	no	no	no	3	no	no	yes	3	no	no	yes	no	2	no	yes	no
1	44	4	1	1	1	1	6	2	1	no	no	0	0	0	no	no	no	no	no	0	0	0	0	no	no	no	no	0	0	0	1345	yes	no	yes	yes	yes	13	yes	no	yes	3	no	no	yes	no	23	no	yes	yes
1	47	4	5	2	1	1	6	1	1	no	no	0	0	0	no	no	no	no	no	0	0	0	0	no	no	no	no	0	0	0	34	no	no	yes	yes	no	3	no	no	yes	3	no	no	yes	no	25	no	yes	no
1	48	4	2	1	1	1	6	2	3	no	no	0	0	0	no	no	no	no	no	0	0	0	0	no	no	no	no	0	0	0	34	no	no	yes	yes	no	13	yes	no	yes	2	no	yes	no	no	2	no	yes	no
1	56	5	5	1	1	1	6	1	1	no	no	0	0	0	no	no	no	no	no	0	0	0	0	no	no	no	no	0	0	0	34	no	no	yes	yes	no	13	yes	no	yes	2	no	yes	no	no	2	no	yes	no
2	59	5	1	1	1	1	6	1	1	no	no	0	0	0	no	no	no	no	no	0	0	0	0	no	no	no	no	0	0	0	4	no	no	no	yes	no	3	no	no	yes	1	yes	no	no	no	2	no	yes	no
1	41	4	1	2	1	1	5	2	1	yes	yes	1	0	0	no	no	no	no	no	0	0	0	0	no	no	no	no	0	0	0	234	no	yes	yes	yes	no	13	yes	no	yes	23	no	yes	yes	no	123	yes	yes	yes
1	45	4	1	1	1	1	6	2	1	yes	yes	2	0	0	no	no	no	no	no	0	0	0	0	no	no	no	no	0	0	0	4	no	no	no	yes	no	123	yes	yes	yes	3	no	no	yes	no	2	no	yes	no
2	55	5	1	1	1	1	6	2	3	yes	no	0	1	1	no	no	no	no	no	0	0	0	0	no	no	no	no	0	0	0	34	no	no	yes	yes	no	13	yes	no	yes	2	no	yes	no	no	2	no	yes	no
	47	4	3	2	1	1	6	2	1	yes	yes	2	1	1	no	no	no	no	no	0	0	0	0	no	no	no	no	0	0	0	234	no	yes	yes	yes	no	13	yes	no	yes	23	no	yes	yes	no	26	no	yes	no
1	50	5	1	1	1	1	6	1	1	no	no	0	0	0	no	no	no	no	no	0	0	0	0	no	no	no	no	0	0	0	3	no	no	yes	no	no	3	no	no	yes	3	no	no	yes	no	36	no	no	yes
1	44	4	1	2	1	1	6	1	1	yes	yes	1	1	1	no	no	no	no	no	0	0	0	0	no	no	no	no	0	0	0	3	no	no	yes	no	no	13	yes	no	yes	3	no	no	yes	no	123	yes	yes	yes
1	56	5	2	1	2	2	6	1	1	yes	yes	3																			1234	yes	yes	yes	yes	no	13	yes	no	yes	13	yes	no	yes	no	123	yes	yes	yes
1	49	4	2	2	1	1	6	1	1	no	no	0	0	0	no	no	no	no	no	0	0	0	0	no	no	no	no	0	0	0	234	no	yes	yes	yes	no	13	yes	no	yes	3	no	no	yes	no	2	no	yes	no
2	31	3	2	2	1	1	3	3	1	no	no	0																			4	no	no	no	yes	no	1	yes	no	no	3	no	no	yes	no	3	no	no	yes
1	49	4	2	2	1	1	6	1	1	no	no	0																			145	yes	no	no	yes	yes	3	no	no	yes	3	no	no	yes	no	23	no	yes	yes
1	50	5	3	2	1	1	6	2	1	yes	yes	1	1	1																	4	no	no	no	yes	no	13	yes	no	yes	3	no	no	yes	no	25	no	yes	no
2	35	3	5	1	2	2	3	3	3	yes	yes	2	1	2	no	no	no	no	no	0	0	0	0	no	no	no	no	0	0	0	34	no	no	yes	yes	no	13	yes	no	yes	3	no	no	yes	no	2	no	yes	no
1	33	3	1	2	1	1	3	3	3	yes	yes	2	0	0	no	no	no	no	no	0	0	0	0	no	no	no	no	0	0	0	34	no	no	yes	yes	no	123	yes	yes	yes	2	no	yes	no	no	2	no	yes	no
1	33	3	1	2	1	1	3	3	3	no	no	0	0	0	no	no	no	no	no	0	0	0	0	no	no	no	no	0	0	0	1234	yes	yes	yes	yes	no	12	yes	yes	no	3	no	no	yes	no	235	no	yes	yes
	40	4	1	1	1	1	5	2	1	yes	yes	2	1	1	no	no	no	no	no	0	0	0	0	no	no	no	no	0	0	0	34	no	no	yes	yes	no	123	yes	yes	yes	1234	yes	yes	yes	yes	2	no	yes	no
1	51	5	2	1	2	2	6	1	1	yes	yes	1	1	1	no	no	no	no	no	0	0	0	0	no	no	no	no	0	0	0	1234	yes	yes	yes	yes	no	123	yes	yes	yes	3	no	no	yes	no	2	no	yes	no
2	50	5	2	1	1	1	6	2	3	yes	yes	1	0	0	no	no	no	no	no	0	0	0	0	yes	yes			1			12345	yes	yes	yes	yes	yes	13	yes	no	yes	13	yes	no	yes	no	13	yes	no	yes
1	42	4	2	1	1	1	5	2	1	no	no	0	0	0	no	no	no	no	no	0	0	0	0	no	no	no	no	0	0	0	345	no	no	yes	yes	yes	13	yes	no	yes	23	no	yes	yes	no	2	no	yes	no
1	43	4	3	1	1	1	5	2	1	no	no	0	0	0	no	no	no	no	no	0	0	0	0	no	no	no	no	0	0	0	2345	no	yes	yes	yes	yes	13	yes	no	yes	3	no	no	yes	no	13	yes	no	yes
1	53	5	1	2	1	1	6	1	1	no	no	0	0	0	no	no	no	no	no	0	0	0	0	no	no	no	no	0	0	0	12345	yes	yes	yes	yes	yes		no	no	no	3	no	no	yes	no	2	no	yes	no
1	47	4	1	1	1	1	6	1	1	yes	yes	1	0	0	no	no	no	no	no	0	0	0	0	no	no	no	no	0	0	0	3	no	no	yes	no	no	3	no	no	yes	3	no	no	yes	no	3	no	no	yes
1	40	4	5	1	1	1	5	2	1	yes	yes	1																			34	no	no	yes	yes	no	13	yes	no	yes	3	no	no	yes	no	2	no	yes	no
1	45	4	1	1	1	1	6	2	1	no	no	0	0	0	no	no	no	no	no	0	0	0	0	no	no	no	no	0	0	0	1234	yes	yes	yes	yes	no	13	yes	no	yes	23	no	yes	yes	no	26	no	yes	no
2	44	4	1	1	1	1	5	2	3	yes	yes	3	1	2	yes	yes	no	no	no	2	0	0	0	no	no	no	no	0	0	0	34	no	no	yes	yes	no	123	yes	yes	yes	1234	yes	yes	yes	yes	2356	no	yes	yes
1	43	4	1	1	1	1	5	1	1	yes	yes	1	1	1	no	no	no	no	no	0	0	0	0	no	no	no	no	0	0	0	34	no	no	yes	yes	no	13	yes	no	yes	2	no	yes	no	no	1	yes	no	no
1	37	3	5	2	1	1	5	2	1	yes	yes	2	1	1	no	no	no	no	no	0	0	0	0	no	no	no	no	0	0	0	0234	no	yes	yes	yes	no	13	yes	no	yes	123	yes	yes	yes	no	26	no	yes	no
1	52	5	1	1	1	1	6	1	1	no	no	0	0	0	no	no	no	no	no	0	0	0	0	no	no	no	no	0	0	0	34	no	no	yes	yes	no	13	yes	no	yes	3	no	no	yes	no	13	yes	no	yes
1	44	4	1	1	1	1	6	2	1	no	no	0	0	0	no	no	no	no	no	0	0	0	0	no	no	no	no	0	0	0	134	yes	no	yes	yes	no	1	yes	no	no	23	no	yes	yes	no	2	no	yes	no
1	45	4	5	1	1	1	6	1	1	yes	yes	2	1	2																	34	no	no	yes	yes	no	123	yes	yes	yes	234	no	yes	yes	yes	2	no	yes	no
1	37	3	5	1	2	4	5	2	1	yes	yes	3	1	3	no	no	no	no	no	0	0	0	0	no	no	no	no	0	0	0	3	no	no	yes	no	no	13	yes	no	yes	3	no	no	yes	no	3	no	no	yes
1	49	4	1	1	1	1	6	2	1	yes	yes	3	1	3	yes	yes	yes	no	no	2	2	0	0								34	no	no	yes	yes	no	13	yes	no	yes	3	no	no	yes	no	123	yes	yes	yes
1	30	3	1	2	1	1	2	3	1	no	no	0	0	0	no	no	no	no	no	0	0	0	0	no	no	no	no	0	0	0	34	no	no	yes	yes	no	1	yes	no	no	23	no	yes	yes	no	2	no	yes	no
1	32	3	3	2	1	1	2	3	1	no	no	0	0	0	no	no	no	no	no	0	0	0	0	no	no	no	no	0	0	0	124	yes	yes	no	yes	no	1	yes	no	no	1	yes	no	no	no	2	no	yes	no
1	52	5	1	1	1	1	6	1	1	no	no	0	0	0	no	no	no	no	no	0	0	0	0	no	no	no	no	0	0	0	345	no	no	yes	yes	yes	13	yes	no	yes	23	no	yes	yes	no	23	no	yes	yes
1			1	2	1	1	6	1	1	no	no	0	0	0	no	no	no	no	no	0	0	0	0	no	no	no	no	0	0	0	03	no	no	yes	no	no	1	yes	no	no		no	no	no	no		no	no	no
	40	4	2	2	1	1	5	2	1	no	no	0	0	0	no	no	no	no	no	0	0	0	0	no	no	no	no	0	0	0	234	no	yes	yes	yes	no	123	yes	yes	yes	13	yes	no	yes	no	2356	no	yes	yes
1	40	4	5	2	1	1	5	2	1	yes	yes	2	0	0	no	no	no	no	no	0	0	0	0	no	no	no	no	0	0	0	12345	yes	yes	yes	yes	yes	13	yes	no	yes	23	no	yes	yes	no	23	no	yes	yes
1	42	4	5	2	1	1	6	1	1	yes	yes	2	0	0	no	no	no	no	no	0	0	0	0	no	no	no	no	0	0	0	345	no	no	yes	yes	yes	13	yes	no	yes	13	yes	no	yes	no	26	no	yes	no
1	45	4	5	1	1	1	6	1	1	yes	yes	2	1	1	no	no	no	no	no	0	0	0	0	no	no	no	no	0	0	0	12345	yes	yes	yes	yes	yes	13	yes	no	yes	23	no	yes	yes	no	1236	yes	yes	yes
1	48	4	5	1	2	2	6	2	3	yes	yes	3	1	1	no	no	no	no	no	0	0	0	0	no	no	no	no	0	0	0	12345	yes	yes	yes	yes	yes	123	yes	yes	yes	3	no	no	yes	no	3	no	no	yes
1	51	5	5	2	1	1	6	1	1	yes			1	3																	1234	yes	yes	yes	yes	no	13	yes	no	yes	123	yes	yes	yes	no	23	no	yes	yes
1	38	3	2	2	1	1	4	2	3	yes	yes	2	1	1	yes	yes				2				no	no	no	no	0	0	0	12	yes	yes	no	no	no	13	yes	no	yes	23	no	yes	yes	no	25	no	yes	no
1	53	5	1	1	1	1	6	1	1	yes	no	0	1	1	no	no	no	no	no	0	0	0	0	no	no	no	no	0	0	0	12345	yes	yes	yes	yes	yes	1	yes	no	no	23	no	yes	yes	no	1234	yes	yes	yes
2	54	5	5	1	1	1	6	1	1	no	no	0	0	0	no	no	no	no	no	0	0	0	0								1	yes	no	no	no	no	1	yes	no	no	3	no	no	yes	no	1	yes	no	no
1	49	4	1	1	2	2	6	2	1	yes	yes	3	1	1																	134	yes	no	yes	yes	no	123	yes	yes	yes	123	yes	yes	yes	no	123	yes	yes	yes
1	53	5	1	1	1	1	6	1	1						no	no	no	no	no	0	0	0	0	no	no	no	no	0	0	0	4	no	no	no	yes	no	3	no	no	yes	2	no	yes	no	no	2	no	yes	no
1	52	5		1	1	1	6	1	1	no	no	0	0	0	no	no	no	no	no	0	0	0	0	no	no	no	no	0	0	0	234	no	yes	yes	yes	no	12	yes	yes	no	23	no	yes	yes	no	23	no	yes	yes
1	53	5	1		1	1	6	1	1	no	no	0	0	0	no	no	no	no	no	0	0	0	0	yes	yes	no	no	1	0	0	1345	yes	no	yes	yes	yes	123	yes	yes	yes	2	no	yes	no	no	2	no	yes	no
1	45	4	2	1	1	1	6	2	1	yes	yes	1	1	2	no	no	no	no	no	0	0	0	0	yes	yes	no	no	1	0	0	234	no	yes	yes	yes	no	123	yes	yes	yes	234	no	yes	yes	yes	12356	yes	yes	yes
2	50	5	2	1	1	1	6	2	1	yes	yes	1	1	1	yes	yes				1				yes	yes			1			4	no	no	no	yes	no	1	yes	no	no	1	yes	no	no	no	36	no	no	yes
2	50	5	5	1	1	1	6	1	1	yes	yes	2	1	2	yes	yes	yes	no	no	2	2	0	0	no	no	no	no	0	0	0	4	no	no	no	yes	no	13	yes	no	yes	23	no	yes	yes	no	23	no	yes	yes
1			3	1	1	1	6	1	1	no	no	0	0	0	no	no	no	no	no	0	0	0	0	no	no	no	no	0	0	0	234	no	yes	yes	yes	no	13	yes	no	yes	13	yes	no	yes	no	16	yes	no	no
1	30	3	2	2	1	1	2	4	3	no	no	0	0	0	no	no	no	no	no	0	0	0	0	no	no	no	no	0	0	0	14	yes	no	no	yes	no	1	yes	no	no	3	no	no	yes	no	2	no	yes	no
1	40	4	2	1	1	1	5	2	1	no	no	0	0	0	no	no	no	no	no	0	0	0	0	no	no	no	no	0	0	0	12345	yes	yes	yes	yes	yes	23	no	yes	yes	23	no	yes	yes	no	13	yes	no	yes
1	47	4	3	2	1	1	6	1	1	no	no	0	0	0	no	no	no	no	no	0	0	0	0	no	no	no	no	0	0	0	34	no	no	yes	yes	no	1	yes	no	no	2	no	yes	no	no	23	no	yes	yes
1	70	6	2	1	1	1	6	1	1	no	no	0	0	0	no	no	no	no	no	0	0	0	0	no	no	no	no	0	0	0	3	no	no	yes	no	no		no	no	no	3	no	no	yes	no	2	no	yes	no
1	44	4	5	2	1	1	6	1	1	yes			1	1	no	no	no	no	no	0	0	0	0	no	no	no	no	0	0	0	234	no	yes	yes	yes	no	123	yes	yes	yes	123	yes	yes	yes	no	231	yes	yes	yes
1	36	3	1	2	1	1	3	2	3	yes	yes	1																			34	no	no	yes	yes	no	1	yes	no	no	2	no	yes	no	no	123	yes	yes	yes
1	34	3	1	2	2	2	3	3	1	no	no	0	0	0	no	no	no	no	no	0	0	0	0	no	no	no	no	0	0	0	134	yes	no	yes	yes	no	13	yes	no	yes	1	yes	no	no	no	2	no	yes	no
1	52	5	1	2	1	1	6	1	1	no	no	0	0	0	no	no	no	no	no	0	0	0	0	no	no	no	no	0	0	0	2345	no	yes	yes	yes	yes	13	yes	no	yes	3	no	no	yes	no	2	no	yes	no
1	39	3	5	2	1	1	4	2	1	yes	yes	2	0	0	no	no	no	no	no	0	0	0	0	no	no	no	no	0	0	0	1345	yes	no	yes	yes	yes	13	yes	no	yes	12	yes	yes	no	no	236	no	yes	yes
1	42	4	1	2	1	1	5	2	3	yes	yes	3																			34	no	no	yes	yes	no	1	yes	no	no	23	no	yes	yes	no	5	no	no	no
1	59	5	2	1	1	1	6	1	1																						34	no	no	yes	yes	no	3	no	no	yes	3	no	no	yes	no	34	no	no	yes
1	32	3	2	2	2	2	3	3	3	yes	yes	3	1	3	no	no	no	no	no	0	0	0	0	no	no	no	no	0	0	0	34	no	no	yes	yes	no	13	yes	no	yes	3	no	no	yes	no	2	no	yes	no
1	38	3	5	1	2	3	5	3	1	no	no	0			no	no	no	no	no	0	0	0	0	no	no	no	no	0	0	0		no	no	no	no	no	1	yes	no	no	1	yes	no	no	no		no	no	no
1	51	5	2	1	2	3	6	1	1	no	no	0	0	0	no	no	no	no	no	0	0	0	0	no	no	no	no	0	0	0	345	no	no	yes	yes	yes	3	no	no	yes	3	no	no	yes	no	256	no	yes	no
1	35	3	2	2	2	2	3	3	1	no	no	0	0	0	no	no	no	no	no	0	0	0	0	no	no	no	no	0	0	0	1245	yes	yes	no	yes	yes	3	no	no	yes	2	no	yes	no	no	123	yes	yes	yes
1	35	3	2	2	2	2	3	2	1	yes	yes	2	0	0	no	no	no	no	no	0	0	0	0	no	no	no	no	0	0	0	12345	yes	yes	yes	yes	yes	123	yes	yes	yes	123	yes	yes	yes	no	25	no	yes	no
1	36	3	5	1	2	2	4	3	1	yes	yes	1	0	0	no	no	no	no	no	0	0	0	0	no	no	no	no	0	0	0	34	no	no	yes	yes	no	123	yes	yes	yes	123	yes	yes	yes	no	2	no	yes	no
1	36	3	5	2	2	2	4	2	1	yes	no	0	1	2	no	no	no	no	no	0	0	0	0	no	no	no	no	0	0	0	3	no	no	yes	no	no	123	yes	yes	yes	2	no	yes	no	no	1	yes	no	no
1	50	5	5	1	2	2	6	1	1	yes	yes	1	1	1	no	no	no	no	no	0	0	0	0	no	no	no	no	0	0	0	34	no	no	yes	yes	no	1	yes	no	no	12	yes	yes	no	no	26	no	yes	no
1	51	5	5	2	2	2	6	1	1	yes	yes	2	1	1	yes		yes				1										34	no	no	yes	yes	no	123	yes	yes	yes	134	yes	no	yes	yes	23	no	yes	yes
1	50	5	5	2	2	2	4	1	1	yes	yes	1	0	0																	12345	yes	yes	yes	yes	yes	13	yes	no	yes	34	no	no	yes	yes	123	yes	yes	yes
1	51	5	5	2	2	2	3	1	1	yes	yes	1																			234	no	yes	yes	yes	no	1	yes	no	no	3	no	no	yes	no	2	no	yes	no
2	30	3	1	2	1	1	2	4	3	yes	yes	3	1	3	yes	yes	yes	yes	no	2	1	2	0	no	no	no	no	0	0	0	34	no	no	yes	yes	no	12	yes	yes	no	3	no	no	yes	no	5	no	no	no
1	48	4	2	1	1	1	6	1	1	no	no	0	0	0	no	no	no	no	no	0	0	0	0	no	no	no	no	0	0	0	4	no	no	no	yes	no	31	yes	no	yes	1	yes	no	no	no	2	no	yes	no
1	50	5	1	1	1	1	6	1	1	no	no	0	0	0	no	no	no	no	no	0	0	0	0	no	no	no	no	0	0	0	3	no	no	yes	no	no	3	no	no	yes	23	no	yes	yes	no	13	yes	no	yes
2	30	3	1	1	1	1	3	3	3	yes	yes	1	1	1	no	no	no	no	no	0	0	0	0	no	no	no	no	0	0	0	34	no	no	yes	yes	no	123	yes	yes	yes	3	no	no	yes	no	2	no	yes	no
2	36	3	2	2	1	1	4	3	1	yes	yes	1			no	no	no	no	no	0	0	0	0	no	no	no	no	0	0	0	1345	yes	no	yes	yes	yes	123	yes	yes	yes	34	no	no	yes	yes	34	no	no	yes
1	44	4	1	2	1	1	6	1	1	yes	yes	1	1	1	no	no	no	no	no	0	0	0	0	no	no	no	no	0	0	0	234	no	yes	yes	yes	no	13	yes	no	yes	3	no	no	yes	no	2	no	yes	no
2	50	5		2	1	1	6	1	3	yes	yes	1																			4	no	no	no	yes	no	13	yes	no	yes	3	no	no	yes	no	2	no	yes	no
1	51	5	1	1	1	1	6	1	1	yes	yes	2																			34	no	no	yes	yes	no	13	yes	no	yes	234	no	yes	yes	yes	234	no	yes	yes
1	45	4	1	1	2	2	5	2	1	no	no	0	0	0	no	no	no	no	no	0	0	0	0	no	no	no	no	0	0	0	34	no	no	yes	yes	no	23	no	yes	yes	3	no	no	yes	no	2	no	yes	no
1	39	3	5	2	1	1	4	2	1	yes	yes	1	0	0	no	no	no	no	no	0	0	0	0	no	no	no	no	0	0	0	34	no	no	yes	yes	no	123	yes	yes	yes	123	yes	yes	yes	no	1236	yes	yes	yes
2	33	3	5	1	2	3	3	3	1	yes	yes	1	0	0	no	no	no	no	no	0	0	0	0	no	no	no	no	0	0	0	3	no	no	yes	no	no	1	yes	no	no	3	no	no	yes	no	1	yes	no	no
1	32	3	5	1	2	2	3	3	1	no	no	0	0	0	no	no	no	no	no	0	0	0	0	no	no	no	no	0	0	0	34	no	no	yes	yes	no	123	yes	yes	yes	23	no	yes	yes	no	23	no	yes	yes
1	36	3	1	1	2	2	4	3	1	no	no	0	0	0	no	no	no	no	no	0	0	0	0	no	no	no	no	0	0	0	3	no	no	yes	no	no	123	yes	yes	yes	23	no	yes	yes	no	12	yes	yes	no
1	45	4	5	1	2	2	6	3	1	no	no	0	0	0	no	no	no	no	no	0	0	0	0	no	no	no	no	0	0	0	345	no	no	yes	yes	yes	1	yes	no	no	13	yes	no	yes	no	26	no	yes	no
2	31	3	5	1	2	2	3	3	3	yes	yes	2	0	0	no	no	no	no	no	0	0	0	0	no	no	no	no	0	0	0	4	no	no	no	yes	no	123	yes	yes	yes	2	no	yes	no	no	1	yes	no	no
1	37	3	1	1	2	2	4	3	1	yes	yes	2	1	2	no	no	no	no	no	0	0	0	0	no	no	no	no	0	0	0	2345	no	yes	yes	yes	yes	13	yes	no	yes	3	no	no	yes	no	23	no	yes	yes
2	47	4	1	1	2	2	6	2	1	yes	yes	3	1	3	yes	yes				3											34	no	no	yes	yes	no	3	no	no	yes	23	no	yes	yes	no	23	no	yes	yes
2	49	4	5	1	2	2	6	2	1	yes	yes	3																			3	no	no	yes	no	no	3	no	no	yes	3	no	no	yes	no	2	no	yes	no
2	53	5	5	2	1	1	6	1	1	yes	yes	2	1	2	yes		yes		yes		1		1	no	no	no	no	0	0	0	3	no	no	yes	no	no	13	yes	no	yes	3	no	no	yes	no	1	yes	no	no
2	45	4	1	2	1	1	6	1	1	yes	yes	2	0	0	yes	yes	no	no	no	1	0	0	0	no	no	no	no	0	0	0	34	no	no	yes	yes	no	12	yes	yes	no	1	yes	no	no	no	1	yes	no	no
2	48	4	1	2	1	1	6	1	1	yes	yes	1	0	0	yes	yes	no	no	no	1	0	0	0	no	no	no	no	0	0	0	34	no	no	yes	yes	no	1	yes	no	no	1	yes	no	no	no	1	yes	no	no
1	26	2	5	2	1	1	2	5	3	no	no	0	0	0	no	no	no	no	no	0	0	0	0	no	no	no	no	0	0	0	1	yes	no	no	no	no	2	no	yes	no	1	yes	no	no	no	1	yes	no	no
1	35	3	2	2	1	1	4	3	1	no	no	0	0	0	no	no	no	no	no	0	0	0	0	no	no	no	no	0	0	0	12	yes	yes	no	no	no	13	yes	no	yes	3	no	no	yes	no	2	no	yes	no
2	35	3	1	2	1	1	4	3	1	no	no	0	0	0	no	no	no	no	no	0	0	0	0	no	no	no	no	0	0	0	4	no	no	no	yes	no	3	no	no	yes	3	no	no	yes	no	1	yes	no	no
1	45	4	1	2	1	1	6	2	1	no	no	0	0	0	no	no	no	no	no	0	0	0	0	no	no	no	no	0	0	0	12345	yes	yes	yes	yes	yes	1	yes	no	no	3	no	no	yes	no	3	no	no	yes
1	52	5	1	2	1	1	6	1	1	no	no	0	0	0	no	no	no	no	no	0	0	0	0	no	no	no	no	0	0	0	12345	yes	yes	yes	yes	yes	13	yes	no	yes	13	yes	no	yes	no	23	no	yes	yes
2	52	5	1	2	1	1	6	1	1	no	no	0	0	0	no	no	no	no	no	0	0	0	0	no	no	no	no	0	0	0	234	no	yes	yes	yes	no	3	no	no	yes	3	no	no	yes	no	2	no	yes	no
1	25	2	1	1	1	1	1	5	3	yes	yes	1	0	0	no	no	no	no	no	0	0	0	0	no	no	no	no	0	0	0	345	no	no	yes	yes	yes	123	yes	yes	yes	3	no	no	yes	no	2	no	yes	no
1	25	2	1	2	1	1	2	4	1	yes	no	0	1	1	no	no	no	no	no	0	0	0	0	no	no	no	no	0	0	0	34	no	no	yes	yes	no	1	yes	no	no	2	no	yes	no	no	2	no	yes	no
1	26	2	1	2	1	1	2	5	1	yes	yes	1	0	0	no	no	no	no	no	0	0	0	0	no	no	no	no	0	0	0	134	yes	no	yes	yes	no	13	yes	no	yes	2	no	yes	no	no	2	no	yes	no
1	30	3	1	2	1	1	2	3	3	yes	yes	1	0	0	no	no	no	no	no	0	0	0	0	no	no	no	no	0	0	0	1234	yes	yes	yes	yes	no	13	yes	no	yes	2	no	yes	no	no	2	no	yes	no
1	38	3	5	2	1	1	4	3	3	yes	yes	2	0	0	no	no	no	no	no	0	0	0	0	no	no	no	no	0	0	0	345	no	no	yes	yes	yes	13	yes	no	yes	1	yes	no	no	no	1	yes	no	no
1	50	5	1	1	1	1	6	1	1	yes	yes	2	0	0	no	no	no	no	no	0	0	0	0	no	no	no	no	0	0	0	34	no	no	yes	yes	no	13	yes	no	yes	3	no	no	yes	no	2	no	yes	no
1	25	2	1	2	1	1	2	4	1	yes	yes	1	1	2	no	no	no	no	no	0	0	0	0	no	no	no	no	0	0	0	1234	yes	yes	yes	yes	no	123	yes	yes	yes	23	no	yes	yes	no	2	no	yes	no
1	30	3	1	2	1	1	2	4	1	yes	yes	3	1	1	no	no	no	no	no	0	0	0	0	no	no	no	no	0	0	0	34	no	no	yes	yes	no	123	yes	yes	yes	3	no	no	yes	no	3	no	no	yes
1	48	4	5	2	1	1	6	1	1	yes	yes	1	1	1	no	no	no	no	no	0	0	0	0	no	no	no	no	0	0	0	34	no	no	yes	yes	no	13	yes	no	yes	3	no	no	yes	no	2	no	yes	no
2	48	4	5	2	1	1	6	1	1	yes	yes	3	1	2	no	no	no	no	no	0	0	0	0	no	no	no	no	0	0	0	345	no	no	yes	yes	yes	123	yes	yes	yes	34	no	no	yes	yes	2	no	yes	no
1	50	5	1	2	1	1	6	1	3	yes	yes	1	1	2	no	no	no	no	no	0	0	0	0	no	no	no	no	0	0	0	4	no	no	no	yes	no	13	yes	no	yes	3	no	no	yes	no	15	yes	no	no
1	55	5	5	2	1	1	6	1	3	yes	yes	2	1	1	no	no	no	no	no	0	0	0	0	no	no	no	no	0	0	0	4	no	no	no	yes	no	13	yes	no	yes	3	no	no	yes	no	5	no	no	no
1	27	2	5	2	1	1	2	4	3	no	no	0																			13	yes	no	yes	no	no	1	yes	no	no	2	no	yes	no	no	2	no	yes	no
1	50	5	1		1	1	5	1	1	yes	yes	1																			1	yes	no	no	no	no	123	yes	yes	yes	12	yes	yes	no	no	12	yes	yes	no
1	28	2	1
1	49	4	5	1	1	1	6	1	1	no	no	0	0	0	no	no	no	no	no	0	0	0	0	no	no	no	no	0	0	0	12345	yes	yes	yes	yes	yes	123	yes	yes	yes	123	yes	yes	yes	no	2	no	yes	no
1	42	4	5	1	2	2	5	2	1	no	no	0	0	0	no	no	no	no	no	0	0	0	0	no	no	no	no	0	0	0	234	no	yes	yes	yes	no	13	yes	no	yes	3	no	no	yes	no	2	no	yes	no
1	42	4	1	1	2	2	5	1	1	yes	yes	2	1	2	no	no	no	no	no	0	0	0	0	no	no	no	no	0	0	0	2345	no	yes	yes	yes	yes	123	yes	yes	yes	23	no	yes	yes	no	23	no	yes	yes
1	34	3	1	2	1	1	4	3	1	no	no	0	0	0	no	no	no	no	no	0	0	0	0	no	no	no	no	0	0	0	12345	yes	yes	yes	yes	yes	13	yes	no	yes	3	no	no	yes	no	12	yes	yes	no
1	48	4	1	1	1	1	6	1	1	no	no	0	0	0	no	no	no	no	no	0	0	0	0	no	no	no	no	0	0	0	34	no	no	yes	yes	no	1	yes	no	no	2	no	yes	no	no	2	no	yes	no
1	51	5	5	2	1	1	6	1	1	yes	yes	3	1	3	yes	yes	no	no	no	2	0	0	0	no	no	no	no	0	0	0	1345	yes	no	yes	yes	yes	13	yes	no	yes	3	no	no	yes	no	2	no	yes	no
1	41	4	1	2	1	1	4	2	3	yes	yes	2	0	0	no	no	no	no	no	0	0	0	0	no	no	no	no	0	0	0	4	no	no	no	yes	no	13	yes	no	yes	23	no	yes	yes	no	23	no	yes	yes
1	44	4	1	2	1	1	6	1	3	yes	yes	2	0	0	no	no	no	no	no	0	0	0	0	no	no	no	no	0	0	0	3	no	no	yes	no	no	123	yes	yes	yes	1234	yes	yes	yes	yes	2	no	yes	no
1	41	4	5	2	1	1	5	1	3																						34	no	no	yes	yes	no	123	yes	yes	yes	3	no	no	yes	no	2	no	yes	no
1	45	4	2	2	1	1	5	2	1	yes	yes	2	1	2	yes	yes	no	no	no	1	0	0	0	no	no	no	no	0	0	0	12345	yes	yes	yes	yes	yes	13	yes	no	yes	23	no	yes	yes	no	23	no	yes	yes
1	36	3	1	1	1	1	4	2	1	yes	yes	2	1	1	no	no	no	no	no	0	0	0	0	no	no	no	no	0	0	0	234	no	yes	yes	yes	no	3	no	no	yes	3	no	no	yes	no	25	no	yes	no
1	50	5	1	1	1	1	6	1	1	yes	yes	2	1	1	yes		yes				1										3	no	no	yes	no	no	13	yes	no	yes	3	no	no	yes	no	5	no	no	no
1	47	4	5	1	1	1	6	1	1	yes	yes	2	1	1	yes	yes				1											34	no	no	yes	yes	no	123	yes	yes	yes	23	no	yes	yes	no	2	no	yes	no
1	43	4	5	1	2	2	6	2	1	yes	yes	2																			12345	yes	yes	yes	yes	yes	123	yes	yes	yes	1	yes	no	no	no	1	yes	no	no
1	47	4	2	1	2	2	6	2	1	no	no	0	0	0	no	no	no	no	no	0	0	0	0	no	no	no	no	0	0	0	234	no	yes	yes	yes	no	13	yes	no	yes	3	no	no	yes	no	23	no	yes	yes
1	30	3	2	1	2	2	3	5	1																						3	no	no	yes	no	no	1	yes	no	no	2	no	yes	no	no	2	no	yes	no
	33	3	1	2	1	1	3	3	1	no	no	0	0	0	no	no	no	no	no	0	0	0	0	no	no	no	no	0	0	0	1234	yes	yes	yes	yes	no	13	yes	no	yes	1	yes	no	no	no	12	yes	yes	no
1	50	5	1	1	1	1	6	1	1																						34	no	no	yes	yes	no	13	yes	no	yes	13	yes	no	yes	no	2	no	yes	no
1	48	4	5	1	2	2	6	1	1	no	no	0	0	0	no	no	no	no	no	0	0	0	0	no	no	no	no	0	0	0	345	no	no	yes	yes	yes	123	yes	yes	yes	23	no	yes	yes	no	23	no	yes	yes
1	35	3	2	1	1	1	4	3	3	yes	yes	2	1	2																	34	no	no	yes	yes	no	13	yes	no	yes	123	yes	yes	yes	no	234	no	yes	yes
1	48	4	5	1	2	2	6	2	1	no	no	0	0	0	no	no	no	no	no	0	0	0	0	no	no	no	no	0	0	0	34	no	no	yes	yes	no	12	yes	yes	no	3	no	no	yes	no	2	no	yes	no
2	44	4	1	1	2	2	6	3	1	yes	yes	1	1	1	no	no	no	no	no	0	0	0	0	no	no	no	no	0	0	0	3	no	no	yes	no	no	12	yes	yes	no	3	no	no	yes	no	1	yes	no	no
1	52	5	5	1	1	1	6	1	1	no	no	0	0	0	no	no	no	no	no	0	0	0	0	no	no	no	no	0	0	0	3	no	no	yes	no	no	123	yes	yes	yes	3	no	no	yes	no	132	yes	yes	yes
1	47	4	5	2			6	1	1	no	no	0	0	0	no	no	no	no	no	0	0	0	0	no	no	no	no	0	0	0	14	yes	no	no	yes	no	123	yes	yes	yes	2	no	yes	no	no	23	no	yes	yes
	29	2	1	2	2	2	2	4	3	no	no	0	0	0	no	no	no	no	no	0	0	0	0	no	no	no	no	0	0	0	1345	yes	no	yes	yes	yes	123	yes	yes	yes	2	no	yes	no	no	25	no	yes	no
1	46	4	5	1	2	2	6	2	1	no	no	0	0	0	no	no	no	no	no	0	0	0	0	no	no	no	no	0	0	0	34	no	no	yes	yes	no	123	yes	yes	yes	123	yes	yes	yes	no	3	no	no	yes
1	50	5	5	1	2	2	5	2	1	yes	yes	1	1	1																	34	no	no	yes	yes	no	123	yes	yes	yes	3	no	no	yes	no	2	no	yes	no
1	37	3	1	2	1	1	3	2	1	no	no	0	0	0	no	no	no	no	no	0	0	0	0	no	no	no	no	0	0	0	345	no	no	yes	yes	yes	13	yes	no	yes	1	yes	no	no	no	6	no	no	no
1	50	5	3	2	1	1	6	1	1	no	no	0	0	0	no	no	no	no	no	0	0	0	0	no	no	no	no	0	0	0	234	no	yes	yes	yes	no	13	yes	no	yes	1	yes	no	no	no	5	no	no	no
1	53	5	1	1	1	1	6	1	1	no	no	0	0	0	no	no	no	no	no	0	0	0	0	no	no	no	no	0	0	0	034	no	no	yes	yes	no	13	yes	no	yes	3	no	no	yes	no	236	no	yes	yes
1	54	5	2	1	1	1	6	1	1	no	no	0	0	0	no	no	no	no	no	0	0	0	0	no	no	no	no	0	0	0	34	no	no	yes	yes	no	123	yes	yes	yes	3	no	no	yes	no	123	yes	yes	yes
1	32	3	2	2	1	1	2	3	3	yes	yes	1	0	0	no	no	no	no	no	0	0	0	0	no	no	no	no	0	0	0	14	yes	no	no	yes	no	1	yes	no	no	2	no	yes	no	no	2	no	yes	no
1	56	5	5	1	1	1	6	1	1	yes	yes	1	0	0	no	no	no	no	no	0	0	0	0	no	no	no	no	0	0	0	13	yes	no	yes	no	no	13	yes	no	yes	2	no	yes	no	no	3	no	no	yes
1	53	5	1	1	1	1	6	1	1	yes	yes	2	1	1	no	no	no	no	no	0	0	0	0	no	no	no	no	0	0	0	4	no	no	no	yes	no	123	yes	yes	yes	3	no	no	yes	no	26	no	yes	no
1	50	5	5	1	2	2	6	1	3	yes	yes	2	0	0	yes	yes	no	no	no	1	0	0	0	no	no	no	no	0	0	0	345	no	no	yes	yes	yes	13	yes	no	yes	123	yes	yes	yes	no	2356	no	yes	yes
1	50	5	1		2	2	6	2	1	no	no	0	0	0	no	no	no	no	no	0	0	0	0	no	no	no	no	0	0	0	34	no	no	yes	yes	no	123	yes	yes	yes	231	yes	yes	yes	no	1236	yes	yes	yes
1	45	4	5	1	2	2	6	2	1	yes	yes	1	0	0	no	no	no	no	no	0	0	0	0	no	no	no	no	0	0	0	12345	yes	yes	yes	yes	yes	13	yes	no	yes	3	no	no	yes	no	2	no	yes	no
1	56	5	1	1	1	1	6	2	1	yes	yes	1	0	0	no	no	no	no	no	0	0	0	0	no	no	no	no	0	0	0	0234	no	yes	yes	yes	no	123	yes	yes	yes	123	yes	yes	yes	no	1236	yes	yes	yes
1	37	3	5	1	1	1	4	2	3	no	no	0	0	0	no	no	no	no	no	0	0	0	0	no	no	no	no	0	0	0	34	no	no	yes	yes	no	13	yes	no	yes	23	no	yes	yes	no	123	yes	yes	yes
1	48	4	5	1	1	1	6	1	1	yes	yes	1	0	0	no	no	no	no	no	0	0	0	0	no	no	no	no	0	0	0	3	no	no	yes	no	no	1	yes	no	no	3	no	no	yes	no	2	no	yes	no
1	52	5	1	1	2	2	6	2	1	no			0	0	no	no	no	no	no	0	0	0	0	no	no	no	no	0	0	0	34	no	no	yes	yes	no	13	yes	no	yes	234	no	yes	yes	yes	2	no	yes	no
1	54	5	2	1	2	2	6	1	1	no	no	0	0	0	no	no	no	no	no	0	0	0	0	no	no	no	no	0	0	0	34	no	no	yes	yes	no	1	yes	no	no	3	no	no	yes	no	2	no	yes	no
1	50	5	5	1	2	2	6	2	1	yes	yes	1	0	0	no	no	no	no	no	0	0	0	0	no	no	no	no	0	0	0	12345	yes	yes	yes	yes	yes	123	yes	yes	yes	12	yes	yes	no	no	25	no	yes	no
1	53	5	1	1	2	2	6	1	1	yes	yes	3	1	3	yes	yes	yes	yes	yes	1	1	1	1								34	no	no	yes	yes	no	13	yes	no	yes	123	yes	yes	yes	no	26	no	yes	no
1	42	4	1		2	2	6	2	3	yes	yes	1																			3	no	no	yes	no	no	1	yes	no	no	2	no	yes	no	no	2	no	yes	no
1	55	5	2	2	1	1	6	1	1	no	no	0	0	0	no	no	no	no	no	0	0	0	0	no	no	no	no	0	0	0	12345	yes	yes	yes	yes	yes	123	yes	yes	yes	23	no	yes	yes	no	235	no	yes	yes
1			1	2	1	1	4	3	1	yes	yes	2	1	2	no	no	no	no	no	0	0	0	0	no	no	no	no	0	0	0	34	no	no	yes	yes	no	13	yes	no	yes	3	no	no	yes	no	1	yes	no	no
1	49	4	1	1	1	1	6	2	1	yes	yes	3																			12345	yes	yes	yes	yes	yes	123	yes	yes	yes	2	no	yes	no	no	23	no	yes	yes
1	44	4	1	1	2	2	6	2	1	yes	yes	1	1	1	no	no	no	no	no	0	0	0	0	no	no	no	no	0	0	0	345	no	no	yes	yes	yes	123	yes	yes	yes	2	no	yes	no	no	1236	yes	yes	yes
1	50	5	1	1	1	1	6	2	1	no	no	0	0	0																	1234	yes	yes	yes	yes	no	13	yes	no	yes	2	no	yes	no	no	2	no	yes	no
2	50	5	1	2	1	1	6	1	1	no	no	0	0	0	no	no	no	no	no	0	0	0	0	no	no	no	no	0	0	0		no	no	no	no	no	1	yes	no	no	3	no	no	yes	no		no	no	no
1	44	4	1	2	1	1	5	2	1	yes	yes	1	0	0	no	no	no	no	no	0	0	0	0	no	no	no	no	0	0	0	123	yes	yes	yes	no	no	13	yes	no	yes	3	no	no	yes	no	236	no	yes	yes
1	46	4	1		1	1	6	2	1	yes	yes	1	1	1	no	no	no	no	no	0	0	0	0	no	no	no	no	0	0	0	4	no	no	no	yes	no	13	yes	no	yes	3	no	no	yes	no	23	no	yes	yes
1	46	4	2	2	1	1	6	1	1	no	no	0	0	0	no	no	no	no	no	0	0	0	0	no	no	no	no	0	0	0	4	no	no	no	yes	no	1	yes	no	no	3	no	no	yes	no	3	no	no	yes
1	53	5	2	1	1	1	6	1	1	no	no	0	0	0	no	no	no	no	no	0	0	0	0	no	no	no	no	0	0	0	2345	no	yes	yes	yes	yes	123	yes	yes	yes	3	no	no	yes	no	2	no	yes	no
1	37	3	1	1	1	1	4	5	1	yes	no	0	1	2	no	no	no	no	no	0	0	0	0	no	no	no	no	0	0	0	2345	no	yes	yes	yes	yes	123	yes	yes	yes	123	yes	yes	yes	no	23	no	yes	yes
1	28	2	1	1	1	1	1	5	1	no	no	0	0	0	no	no	no	no	no	0	0	0	0	no	no	no	no	0	0	0	1234	yes	yes	yes	yes	no	123	yes	yes	yes	3	no	no	yes	no	3	no	no	yes
2	56	5	2		1	1	6	1	1	yes	yes	2	1	2										no	no	no	no	0	0	0	234	no	yes	yes	yes	no	13	yes	no	yes	3	no	no	yes	no	23	no	yes	yes
	48	4	1	2	1	1	6	2	3	no	no	0	0	0	no	no	no	no	no	0	0	0	0	no	no	no	no	0	0	0	034	no	no	yes	yes	no	123	yes	yes	yes	3	no	no	yes	no	2	no	yes	no
2	36	3	1	2	1	1	4	3	1	yes	yes	1	0	0	no	no	no	no	no	0	0	0	0	no	no	no	no	0	0	0	34	no	no	yes	yes	no	123	yes	yes	yes	34	no	no	yes	yes	123	yes	yes	yes
2	30	3	1	2	1	1	2	4	1	yes	yes	1	1	1	no	no	no	no	no	0	0	0	0	no	no	no	no	0	0	0	34	no	no	yes	yes	no	1	yes	no	no	23	no	yes	yes	no	3	no	no	yes
2	36	3	1	2	1	1	4	3	3	yes	yes	1																			34	no	no	yes	yes	no	12	yes	yes	no	3	no	no	yes	no	2	no	yes	no
1	40	4	2	1	2	2	6	3	3	yes	yes	2	0	0	yes	yes	no	no	no	1	0	0	0	no	no	no	no	0	0	0	3	no	no	yes	no	no	13	yes	no	yes	3	no	no	yes	no	2	no	yes	no
1	41	4	5	1	2	2	6	3	1	no	no	0	0	0	no	no	no	no	no	0	0	0	0	no	no	no	no	0	0	0	34	no	no	yes	yes	no	13	yes	no	yes	3	no	no	yes	no	23	no	yes	yes
2	36	3	5	1	2	2	3	3	1	yes	yes	3	0	0	no	no	no	no	no	0	0	0	0	no	no	no	no	0	0	0	234	no	yes	yes	yes	no	13	yes	no	yes	1	yes	no	no	no	6	no	no	no
2	48	4	1	1	1	1	6	1	3	yes	yes	1																			2345	no	yes	yes	yes	yes	12	yes	yes	no	2	no	yes	no	no	12	yes	yes	no
1	35	3	1	2	1	1	3	3	3	no	no	0	0	0	no	no	no	no	no	0	0	0	0	no	no	no	no	0	0	0	12345	yes	yes	yes	yes	yes	1	yes	no	no	3	no	no	yes	no	2	no	yes	no
1	25	2	1	2	1	1	1	5	1	yes	yes	1	0	0	no	no	no	no	no	0	0	0	0	no	no	no	no	0	0	0	34	no	no	yes	yes	no	1	yes	no	no	3	no	no	yes	no	3	no	no	yes
2	44	4	1	2	1	1	5	1	1	no	no	0	0	0	no	no	no	no	no	0	0	0	0	no	no	no	no	0	0	0	34	no	no	yes	yes	no	123	yes	yes	yes	3	no	no	yes	no	236	no	yes	yes
2	47	4	1	1	2	2	6	2	1	no	no	0	0	0	no	no	no	no	no	0	0	0	0	no	no	no	no	0	0	0	123	yes	yes	yes	no	no	3	no	no	yes	12	yes	yes	no	no	2	no	yes	no
1	40	4	2	2	1	1	5	2	1	yes	yes	3	1	3	yes	yes	yes	no	no	2	2	0	0	no	no	no	no	0	0	0	34	no	no	yes	yes	no	123	yes	yes	yes	123	yes	yes	yes	no	26	no	yes	no
1	38	3	5	2	1	1	4	2	3	yes	yes	3	1	2	yes	yes	yes	no	no	1	1	0	0	no	no	no	no	0	0	0	04	no	no	no	yes	no	13	yes	no	yes	23	no	yes	yes	no	15	yes	no	no
2	28	2	1	2	1	1	2	4	1	no	no	0	0	0	yes	yes	no	no	no	1	0	0	0	no	no	no	no	0	0	0	234	no	yes	yes	yes	no	123	yes	yes	yes	1	yes	no	no	no	1	yes	no	no
2	30	3	1	2	1	1	2	4	1	no	no	0	0	0	no	no	no	no	no	0	0	0	0	no	no	no	no	0	0	0	23	no	yes	yes	no	no	123	yes	yes	yes	2	no	yes	no	no	2	no	yes	no
1	50	5	2	1	1	1	5	2	1	no	no	0	0	0	no	no	no	no	no	0	0	0	0	no	no	no	no	0	0	0	3	no	no	yes	no	no	3	no	no	yes	13	yes	no	yes	no	1	yes	no	no
1	24	2	1	2	1	1	2	5	3	yes	yes	1	0	0	no	no	no	no	no	0	0	0	0	no	no	no	no	0	0	0	1234	yes	yes	yes	yes	no	12	yes	yes	no	23	no	yes	yes	no	2	no	yes	no
1	40	4	5	2	1	1	4	2	3	yes	yes	3	1	2	no	no	no	no	no	0	0	0	0	no	no	no	no	0	0	0	34	no	no	yes	yes	no	13	yes	no	yes	3	no	no	yes	no	25	no	yes	no
1	50	5	5	1	1	1	6	1	1	yes	yes	1	1	1	no	no	no	no	no	0	0	0	0	no	no	no	no	0	0	0	2345	no	yes	yes	yes	yes	123	yes	yes	yes	123	yes	yes	yes	no	123456	yes	yes	yes
2	52	5	1	1	1	1	6	1	1	yes	yes	1	1	1	yes	yes	yes	yes	yes	1	1	1	1								1234	yes	yes	yes	yes	no	123	yes	yes	yes	3	no	no	yes	no	2	no	yes	no
1	43	4	1	1	1	1	5	2	1	yes	yes	3	1	2																	1	yes	no	no	no	no	12	yes	yes	no	3	no	no	yes	no	2	no	yes	no
1	42	4	2	1	1	1	5	2	1	yes	yes	1	0	0	no	no	no	no	no	0	0	0	0	no	no	no	no	0	0	0	14	yes	no	no	yes	no	1	yes	no	no	2	no	yes	no	no	2	no	yes	no
1	36	3	1	1	1	1	4	2	3	yes	yes	2	0	0	no	no	no	no	no	0	0	0	0	no	no	no	no	0	0	0	34	no	no	yes	yes	no	13	yes	no	yes	13	yes	no	yes	no	2	no	yes	no
1	28	2	2	1	1	1	2	4	1	no	no	0	0	0	no	no	no	no	no	0	0	0	0	no	no	no	no	0	0	0	34	no	no	yes	yes	no	123	yes	yes	yes	123	yes	yes	yes	no	236	no	yes	yes
1	35	3	5	1	1	1	4	3	1	yes	yes	1	0	0	no	no	no	no	no	0	0	0	0	no	no	no	no	0	0	0	34	no	no	yes	yes	no	13	yes	no	yes	2	no	yes	no	no	1	yes	no	no
1	28	2	5	1	1	1	2	4	1	yes	yes	2	1	1	no	no	no	no	no	0	0	0	0	no	no	no	no	0	0	0	34	no	no	yes	yes	no	1	yes	no	no	2	no	yes	no	no	12	yes	yes	no
1	47	4	1	1	2	2	6	2	1	no	no	0																			34	no	no	yes	yes	no	123	yes	yes	yes	1234	yes	yes	yes	yes	13	yes	no	yes
1	47	4	5	1	1	1	6	2	3	yes	yes	1	0	0	no	no	no	no	no	0	0	0	0	no	no	no	no	0	0	0	134	yes	no	yes	yes	no	123	yes	yes	yes	2	no	yes	no	no	2	no	yes	no
1	40	4	2	1	1	1	5	3	1	yes	yes	3	1	2	no	no	no	no	no	0	0	0	0	no	no	no	no	0	0	0	4	no	no	no	yes	no	1	yes	no	no	1	yes	no	no	no	2	no	yes	no
	41	4	1	1	1	1	5	2	1	yes	yes	3	1	3																	1234	yes	yes	yes	yes	no	123	yes	yes	yes	13	yes	no	yes	no	12	yes	yes	no
1	42	4	2	1	2	2	5	2	1	yes	yes	2	1	2	no	no	no	no	no	0	0	0	0	no	no	no	no	0	0	0	3	no	no	yes	no	no	1	yes	no	no	2	no	yes	no	no	5	no	no	no
1	40	4	5	2	1	1	5	2	1	yes	yes	2	1	1	no	no	no	no	no	0	0	0	0	no	no	no	no	0	0	0	245	no	yes	no	yes	yes	123	yes	yes	yes	3	no	no	yes	no	23	no	yes	yes
1	41	4	2	1	1	1	4	3	3	yes	yes	3	1	2	no	no	no	no	no	0	0	0	0	no	no	no	no	0	0	0	34	no	no	yes	yes	no	13	yes	no	yes	23	no	yes	yes	no	2	no	yes	no
1	45	4	2	1	1	1	6	2	1	yes	yes	3	1	2	no	no	no	no	no	0	0	0	0	no	no	no	no	0	0	0	34	no	no	yes	yes	no	13	yes	no	yes	3	no	no	yes	no	256	no	yes	no
1	53	5	1	1	2	2	6	1	1	yes	yes	1	0	0	no	no	no	no	no	0	0	0	0	no	no	no	no	0	0	0	3	no	no	yes	no	no	1	yes	no	no	3	no	no	yes	no	2	no	yes	no
1	49	4	1	2	1	1	6	1	3	yes	yes	3	1	3	yes	yes	no	no	no	2	0	0	0	yes	yes	no	no	3	0	0	34	no	no	yes	yes	no	13	yes	no	yes	3	no	no	yes	no	2	no	yes	no
1	38	3	1	2	1	1	4	2	1	no	no	0	0	0	no	no	no	no	no	0	0	0	0	no	no	no	no	0	0	0	45	no	no	no	yes	yes	13	yes	no	yes	23	no	yes	yes	no	123	yes	yes	yes
1	43	4	1	2	1	1	5	1	1	no	no	0	0	0	no	no	no	no	no	0	0	0	0	no	no	no	no	0	0	0	34	no	no	yes	yes	no	123	yes	yes	yes	23	no	yes	yes	no	12	yes	yes	no
1	50	5	2	2	1	1	6	1	1	no	no	0	0	0	no	no	no	no	no	0	0	0	0	no	no	no	no	0	0	0	1234	yes	yes	yes	yes	no	3	no	no	yes	123	yes	yes	yes	no	236	no	yes	yes
1	51	5	3	1	1	1	6	1	1	no	no	0	0	0	no	no	no	no	no	0	0	0	0	no	no	no	no	0	0	0	234	no	yes	yes	yes	no	13	yes	no	yes	23	no	yes	yes	no	3	no	no	yes
2	52	5	1	2	1	1	6	1	1	no	no	0	0	0	no	no	no	no	no	0	0	0	0	no	no	no	no	0	0	0	34	no	no	yes	yes	no	3	no	no	yes	3	no	no	yes	no	1	yes	no	no
2	52	5	1	1	1	1	6	2	1	no	no	0	0	0	no	no	no	no	no	0	0	0	0	no	no	no	no	0	0	0	1234	yes	yes	yes	yes	no	12	yes	yes	no	13	yes	no	yes	no	13	yes	no	yes
2	36	3	1	2	1	1	4	2	1	yes	yes	2	0	0	no	no	no	no	no	0	0	0	0	no	no	no	no	0	0	0	34	no	no	yes	yes	no	123	yes	yes	yes	3	no	no	yes	no	123	yes	yes	yes
2	46	4	1	2	1	1	6	1	1	yes	yes	1	1	1	no	no	no	no	no	0	0	0	0	no	no	no	no	0	0	0	34	no	no	yes	yes	no	13	yes	no	yes	23	no	yes	yes	no	25	no	yes	no
1	50	5	1	2	1	1	6	1	1	yes	yes	3			no	no	no	no	no	0	0	0	0	no	no	no	no	0	0	0	34	no	no	yes	yes	no	13	yes	no	yes	23	no	yes	yes	no		no	no	no
1	39	3	5	1	2	2	4	2	1	yes	yes	1	0	0	no	no	no	no	no	0	0	0	0	no	no	no	no	0	0	0	14	yes	no	no	yes	no	13	yes	no	yes	3	no	no	yes	no	3	no	no	yes
1	52	5	1	1	1	1	6	2	1	yes	yes	1																			3	no	no	yes	no	no	1	yes	no	no	2	no	yes	no	no	25	no	yes	no
1	42	4	2	2	2	2	5	2	1	no	no	0	0	0	no	no	no	no	no	0	0	0	0	no	no	no	no	0	0	0	34	no	no	yes	yes	no	13	yes	no	yes	23	no	yes	yes	no	235	no	yes	yes
1	48	4	5	1	2	2	6	1	1	no	no	0																			34	no	no	yes	yes	no	13	yes	no	yes	3	no	no	yes	no	1	yes	no	no
1	40	4	2	1	1	1	5	2	1	yes	yes	2	0	0	no	no	no	no	no	0	0	0	0	no	no	no	no	0	0	0	134	yes	no	yes	yes	no	1	yes	no	no	23	no	yes	yes	no	235	no	yes	yes
1	64	6	5	1	2	2	6	2	1	no	no	0	0	0	no	no	no	no	no	0	0	0	0	no	no	no	no	0	0	0	3	no	no	yes	no	no	1	yes	no	no	1	yes	no	no	no	26	no	yes	no
1	45	4	1	2	1	1	6	1	1	yes	yes	2	1	1	no	no	no	no	no	0	0	0	0	no	no	no	no	0	0	0	34	no	no	yes	yes	no	123	yes	yes	yes	2	no	yes	no	no	256	no	yes	no
1	51	5		1	1	1	6	1	1	yes	yes	2			yes	yes	yes	yes	yes	1	1	1	1	no	no	no	no	0	0	0	12345	yes	yes	yes	yes	yes	123	yes	yes	yes	13	yes	no	yes	no	25	no	yes	no
1	51	5	5	1	1	1	6	1	1	yes	yes	3	1	1	no	no	no	no	no	0	0	0	0								234	no	yes	yes	yes	no	123	yes	yes	yes	123	yes	yes	yes	no	25	no	yes	no
1	32	3	5	1	2	2	3	4	3	yes	yes	2	0	0	no	no	no	no	no	0	0	0	0	no	no	no	no	0	0	0	0345	no	no	yes	yes	yes	13	yes	no	yes	3	no	no	yes	no	23	no	yes	yes
1	37	3	2	1	2	2	4	3	1	yes	yes	1	0	0	no	no	no	no	no	0	0	0	0	no	no	no	no	0	0	0	3	no	no	yes	no	no	1	yes	no	no	23	no	yes	yes	no	23	no	yes	yes
1	36	3	2	1	2	2	4	2	1	yes	yes	2	0	0	no	no	no	no	no	0	0	0	0	no	no	no	no	0	0	0	124	yes	yes	no	yes	no	1	yes	no	no	2	no	yes	no	no	2	no	yes	no
1	43	4	1	1	2	2	6	2	3	yes	yes	1	0	0	no	no	no	no	no	0	0	0	0	no	no	no	no	0	0	0	34	no	no	yes	yes	no	13	yes	no	yes	2	no	yes	no	no	2	no	yes	no
1	42	4	1	2	1	1	5	2	1	no	no	0	0	0	no	no	no	no	no	0	0	0	0	no	no	no	no	0	0	0	34	no	no	yes	yes	no	13	yes	no	yes	1	yes	no	no	no	2	no	yes	no
1	35	3	5	1	1	1	4	3		yes	yes	3	1	2	no	no	no	no	no	0	0	0	0	no	no	no	no	0	0	0	345	no	no	yes	yes	yes	123	yes	yes	yes		no	no	no	no	2	no	yes	no
1	35	3	5	2	1	1	3	3	3	yes	yes	3	1	3	no	no	no	no	no	0	0	0	0	no	no	no	no	0	0	0	1345	yes	no	yes	yes	yes	123	yes	yes	yes	3	no	no	yes	no	25	no	yes	no
1	45	4	2	1	1	1	5	1	1	yes	yes	1	1	1	no	no	no	no	no	0	0	0	0	no	no	no	no	0	0	0	34	no	no	yes	yes	no	13	yes	no	yes	1234	yes	yes	yes	yes	326	no	yes	yes
1	51	5	1	1	1	1	6	1	3	yes	yes	3	1	2	yes	yes	yes	yes	yes	1	1	1	1								4	no	no	no	yes	no	123	yes	yes	yes	23	no	yes	yes	no	2	no	yes	no
1	50	5	5	1	2	2	6	2	1	yes	yes	3	1	2	yes	yes	yes	yes	yes	3	3	3	3	no	no	no	no	0	0	0	12345	yes	yes	yes	yes	yes	123	yes	yes	yes	123	yes	yes	yes	no	26	no	yes	no
1	40	4	1	1	1	1	4	2	1	yes	yes	3	1	3	no	no	no	no	no	0	0	0	0	no	no	no	no	0	0	0	4	no	no	no	yes	no	1	yes	no	no	3	no	no	yes	no	25	no	yes	no
1	48	4	2	1	1	1	6	1	1	yes	yes	2	1	2	no	no	no	no	no	0	0	0	0	no	no	no	no	0	0	0	34	no	no	yes	yes	no	1	yes	no	no	1	yes	no	no	no	2	no	yes	no
1	48	4	5	1	2	2	6	1	1	yes	yes	3			yes	yes	yes	yes	yes	1	1	1	1								234	no	yes	yes	yes	no	123	yes	yes	yes	3	no	no	yes	no	2	no	yes	no
1	60	6	5	1	1	1	6	1	1	no	no	0	0	0	no	no	no	no	no	0	0	0	0	no	no	no	no	0	0	0	134	yes	no	yes	yes	no	13	yes	no	yes	2	no	yes	no	no	236	no	yes	yes
1	53	5	5	1	2	2	6	1	1	yes	yes	1																			12345	yes	yes	yes	yes	yes	13	yes	no	yes	34	no	no	yes	yes	23	no	yes	yes
1	43	4	5	1	2	2	5	2	3	no	no	0	0	0	no	no	no	no	no	0	0	0	0	no	no	no	no	0	0	0	1234	yes	yes	yes	yes	no	13	yes	no	yes	3	no	no	yes	no	2	no	yes	no
1	52	5		2	1	1	6	1	1	no	no	0	0	0	no	no	no	no	no	0	0	0	0	no	no	no	no	0	0	0	1234	yes	yes	yes	yes	no	123	yes	yes	yes	3	no	no	yes	no	23	no	yes	yes
1	38	3	1	1	1	1	5	2	1	yes	yes	1	1	1	no	no	no	no	no	0	0	0	0	yes	yes	no	no	1	0	0	34	no	no	yes	yes	no	13	yes	no	yes	2	no	yes	no	no	3	no	no	yes
1	51	5	5		2	2	6	1	1	yes	yes	2	1	2	no	no	no	no	no	0	0	0	0	no	no	no	no	0	0	0	12345	yes	yes	yes	yes	yes	123	yes	yes	yes		no	no	no	no	2	no	yes	no
	47	4	5	1	2	2	6	2	1	no	no	0	0	0	yes	yes	no	no	no	1	0	0	0	no	no	no	no	0	0	0	12345	yes	yes	yes	yes	yes	123	yes	yes	yes	123	yes	yes	yes	no	13	yes	no	yes
1	36	3	5	1	2	2	4	3	1	no	no	0	0	0	no	no	no	no	no	0	0	0	0	no	no	no	no	0	0	0	345	no	no	yes	yes	yes	3	no	no	yes	2	no	yes	no	no	2	no	yes	no
1	48	4	2	1	2	2	6	2	1	yes	yes	1	1	2	no	no	no	no	no	0	0	0	0	no	no	no	no	0	0	0	1234	yes	yes	yes	yes	no	123	yes	yes	yes	23	no	yes	yes	no	2	no	yes	no
1	29	2	1	2	1	1	2	4	1	yes	yes	1	1	2	yes	yes	no	no	no	1	0	0	0	no	no	no	no	0	0	0	134	yes	no	yes	yes	no	1	yes	no	no	1	yes	no	no	no	23	no	yes	yes
1	26	2	2	2	1	1	2	5	3	no	no	0	0	0	no	no	no	no	no	0	0	0	0	no	no	no	no	0	0	0	34	no	no	yes	yes	no	1	yes	no	no	3	no	no	yes	no	2	no	yes	no
	45	4	2	2	1	1	5	2	1	no	no	0	0	0	no	no	no	no	no	0	0	0	0	no	no	no	no	0	0	0	4	no	no	no	yes	no	13	yes	no	yes	3	no	no	yes	no	2	no	yes	no
1	48	4	2	2	1	1	6	1	1	no	no	0	0	0	no	no	no	no	no	0	0	0	0	no	no	no	no	0	0	0	1234	yes	yes	yes	yes	no	13	yes	no	yes	3	no	no	yes	no	2	no	yes	no
2	49	4	1	2	1	1	6	1	1	no	no	0	0	0	no	no	no	no	no	0	0	0	0	no	no	no	no	0	0	0	1	yes	no	no	no	no	1	yes	no	no	2	no	yes	no	no	2	no	yes	no
1	49	4	1	1	1	1	6	5	1	no	no	0	0	0	no	no	no	no	no	0	0	0	0	no	no	no	no	0	0	0	2	no	yes	no	no	no	3	no	no	yes	3	no	no	yes	no	3	no	no	yes
	53	5		1	1	1	6	1	1	no	no	0	0	0	no	no	no	no	no	0	0	0	0	no	no	no	no	0	0	0	34	no	no	yes	yes	no	13	yes	no	yes	3	no	no	yes	no	123	yes	yes	yes
1	26	2	3	2	1	1	2	4	1	yes	yes	1	0	0	no	no	no	no	no	0	0	0	0	no	no	no	no	0	0	0	134	yes	no	yes	yes	no	13	yes	no	yes	3	no	no	yes	no	2	no	yes	no
1	48	4	1	2	1	1	6	1	1	yes	yes	1	0	0	no	no	no	no	no	0	0	0	0	no	no	no	no	0	0	0	34	no	no	yes	yes	no	13	yes	no	yes	13	yes	no	yes	no	134	yes	no	yes
1	48	4	5	2	1	1	6	1	1	yes	yes	1	0	0	no	no	no	no	no	0	0	0	0	no	no	no	no	0	0	0	2345	no	yes	yes	yes	yes	1	yes	no	no	1	yes	no	no	no	2	no	yes	no
1	50	5	1	2	1	1	6	1	1	yes	yes	1	0	0	no	no	no	no	no	0	0	0	0	no	no	no	no	0	0	0	34	no	no	yes	yes	no	13	yes	no	yes	123	yes	yes	yes	no	123	yes	yes	yes
1	27	2	3	2	1	1	2	5	3	yes	yes	2			no	no	no	no	no	0	0	0	0	no	no	no	no	0	0	0	1234	yes	yes	yes	yes	no	13	yes	no	yes	3	no	no	yes	no	2	no	yes	no
1	30	3	1	2	1	1	2	5	3	yes	yes	2			no	no	no	no	no	0	0	0	0	no	no	no	no	0	0	0	124	yes	yes	no	yes	no	123	yes	yes	yes	1234	yes	yes	yes	yes	2	no	yes	no
1	31	3	1	2	1	1	2	4	1	yes	yes	1			no	no	no	no	no	0	0	0	0	no	no	no	no	0	0	0	4	no	no	no	yes	no	3	no	no	yes	1	yes	no	no	no	5	no	no	no
	37	3	1	2	1	1	4	3	3	yes	yes	2	1	2	no	no	no	no	no	0	0	0	0	no	no	no	no	0	0	0	34	no	no	yes	yes	no	1	yes	no	no	3	no	no	yes	no	23	no	yes	yes
1	47	4	1	1	1	1	6	2		yes	yes	3	1	1	no	no	no	no	no	0	0	0	0	no	no	no	no	0	0	0	34	no	no	yes	yes	no	13	yes	no	yes	3	no	no	yes	no	2	no	yes	no
2	57	5		2	1	1	6	1	1	no	no	0																			234	no	yes	yes	yes	no	13	yes	no	yes	3	no	no	yes	no	2	no	yes	no
1	46	4	1	1	1	1	6	1	1	yes	yes	3	1	3																	34	no	no	yes	yes	no	123	yes	yes	yes	123	yes	yes	yes	no	23	no	yes	yes
	41	4		1	2	2	5	2	1	no	no	0	0	0	no	no	no	no	no	0	0	0	0	no	no	no	no	0	0	0	345	no	no	yes	yes	yes	1	yes	no	no	1	yes	no	no	no	126	yes	yes	no
1	24	2	2	2	1	1	2	5	1	no	no	0	0	0	no	no	no	no	no	0	0	0	0	no	no	no	no	0	0	0	12345	yes	yes	yes	yes	yes	1	yes	no	no	1	yes	no	no	no	6	no	no	no
2	33	3	2	1	1	1	3	5	3	no	no	0	0	0	no	no	no	no	no	0	0	0	0	no	no	no	no	0	0	0	2	no	yes	no	no	no	1	yes	no	no	3	no	no	yes	no	3	no	no	yes
1	52	5	1	2	1	1	6	1	3	no	no	0	0	0	no	no	no	no	no	0	0	0	0	no	no	no	no	0	0	0	34	no	no	yes	yes	no	13	yes	no	yes	3	no	no	yes	no	123	yes	yes	yes
2	48	4	3	2	1	1	6	1	1	yes	yes	3	0	0	no	no	no	no	no	0	0	0	0	no	no	no	no	0	0	0	1234	yes	yes	yes	yes	no	1	yes	no	no	3	no	no	yes	no	123	yes	yes	yes
1	62	6	1	1	1	1	6	1	1	yes	yes	2	0	0	no	no	no	no	no	0	0	0	0	no	no	no	no	0	0	0	12345	yes	yes	yes	yes	yes	13	yes	no	yes	123	yes	yes	yes	no	2356	no	yes	yes
1	28	2	1	2	1	1	2	5	1	yes	yes	1	1	1	no	no	no	no	no	0	0	0	0	no	no	no	no	0	0	0	4	no	no	no	yes	no	13	yes	no	yes	3	no	no	yes	no	2	no	yes	no
1	34	3	5	2	1	1	4	3	3	yes	yes	2	1	2	no	no	no	no	no	0	0	0	0	no	no	no	no	0	0	0	4	no	no	no	yes	no	13	yes	no	yes	3	no	no	yes	no	23	no	yes	yes
1	35	3	1	2	1	1	4	2	1	yes	yes	1	1	3	no	no	no	no	no	0	0	0	0	no	no	no	no	0	0	0	34	no	no	yes	yes	no	123	yes	yes	yes	2	no	yes	no	no	23	no	yes	yes
1	50	5	1	2	1	1	6	1	1	yes	yes	1			no	no	no	no	no	0	0	0	0	no	no	no	no	0	0	0	34	no	no	yes	yes	no	13	yes	no	yes	23	no	yes	yes	no	2	no	yes	no
1	40	4	1	2	1	1	5	1	3	yes	yes	2																			4	no	no	no	yes	no	123	yes	yes	yes	24	no	yes	no	yes	1	yes	no	no
1	50	5	1	2	1	1	6	1	1	yes	yes	1																			3	no	no	yes	no	no	123	yes	yes	yes	4	no	no	no	yes	1	yes	no	no
1	40	4	1	1	1	1	5	2	1	no	no	0	0	0	no	no	no	no	no	0	0	0	0	no	no	no	no	0	0	0	34	no	no	yes	yes	no	13	yes	no	yes	3	no	no	yes	no	3	no	no	yes
1	47	4	5	1	2	2		5	1	yes	yes	2	1	1	yes	yes	no	no	no	1	0	0	0	no	no	no	no	0	0	0	24	no	yes	no	yes	no	123	yes	yes	yes	1	yes	no	no	no	2	no	yes	no
1	34	3	5	2	2	2	3	3	1	no	no	0	0	0	no	no	no	no	no	0	0	0	0	no	no	no	no	0	0	0	234	no	yes	yes	yes	no	123	yes	yes	yes	23	no	yes	yes	no	3216	yes	yes	yes
1	50	5	5	1	1	1	6	1	1	yes	yes	1	1	1																	34	no	no	yes	yes	no	13	yes	no	yes	3	no	no	yes	no	1	yes	no	no
1	51	5	5	1	2	2	6	1	1	yes	yes	2	1	2																	12345	yes	yes	yes	yes	yes	123	yes	yes	yes	3	no	no	yes	no	2	no	yes	no
1	50	5	1	2	1	1	6	1	1	no	no	0	0	0	no	no	no	no	no	0	0	0	0	no	no	no	no	0	0	0	34	no	no	yes	yes	no	123	yes	yes	yes	3	no	no	yes	no	3	no	no	yes
1	42	4	1	2	1	1	6	2	1	yes	yes	1	0	0	no	no	no	no	no	0	0	0	0	no	no	no	no	0	0	0	1234	yes	yes	yes	yes	no	13	yes	no	yes	123	yes	yes	yes	no	123	yes	yes	yes
1	52	5	5		2	2	6	1	3	yes	yes	1	0	0	no	no	no	no	no	0	0	0	0	no	no	no	no	0	0	0	2345	no	yes	yes	yes	yes	13	yes	no	yes	23	no	yes	yes	no	23	no	yes	yes
1	52	5	5	1	2	4	6	2	1	yes	yes	3	1	3	no	no	no	no	no	0	0	0	0	no	no	no	no	0	0	0	3	no	no	yes	no	no	13	yes	no	yes	3	no	no	yes	no	3	no	no	yes
1	44	4	5	1	1	1	6	2	1	yes	yes	1	1	1	no	no	no	no	no	0	0	0	0	no	no	no	no	0	0	0	234	no	yes	yes	yes	no	13	yes	no	yes	3	no	no	yes	no	123	yes	yes	yes
1	48	4	2	1	1	1	6	1	1	yes	yes	1	1	1	no	no	no	no	no	0	0	0	0	no	no	no	no	0	0	0	12345	yes	yes	yes	yes	yes	123	yes	yes	yes	3	no	no	yes	no	123	yes	yes	yes
1	35	3	5	1	2	2	4	3	1	yes	yes	2	0	0	no	no	no	no	no	0	0	0	0	no	no	no	no	0	0	0	234	no	yes	yes	yes	no	12	yes	yes	no	2	no	yes	no	no	5	no	no	no
1	55	5	1	2	1	1	6	1	1	no	no	0	0	0	no	no	no	no	no	0	0	0	0	no	no	no	no	0	0	0		no	no	no	no	no	3	no	no	yes	3	no	no	yes	no	3	no	no	yes
1	45	4	1	1	1	1	5	2	1	yes	yes	2			no	no	no	no	no	0	0	0	0	no	no	no	no	0	0	0		no	no	no	no	no	3	no	no	yes	3	no	no	yes	no	3	no	no	yes
2	55	5	5	1	2	4	6	2	1	no	no	0	0	0	no	no	no	no	no	0	0	0	0	no	no	no	no	0	0	0	4	no	no	no	yes	no	2	no	yes	no	3	no	no	yes	no	3	no	no	yes
1	55	5	2	1	1	1	6	3	1	yes	yes	3	1	2	yes	yes	no	no	no	1	0	0	0	no	no	no	no	0	0	0	12345	yes	yes	yes	yes	yes	13	yes	no	yes	12	yes	yes	no	no	26	no	yes	no
1	51	5	5	2	1	1	6	1	1	no	no	0	0	0	no	no	no	no	no	0	0	0	0	no	no	no	no	0	0	0	34	no	no	yes	yes	no	13	yes	no	yes	12	yes	yes	no	no	2	no	yes	no
1	51	5	2	2	1	1	6	1	1	no	no	0	0	0	no	no	no	no	no	0	0	0	0	no	no	no	no	0	0	0	12345	yes	yes	yes	yes	yes	123	yes	yes	yes	3	no	no	yes	no	3	no	no	yes
1	42	4	1	2	1	1	5	1	1	yes	yes	1	0	0	no	no	no	no	no	0	0	0	0	no	no	no	no	0	0	0	34	no	no	yes	yes	no	13	yes	no	yes	3	no	no	yes	no	5	no	no	no
1	52	5	5	2	1	1	6	1	1	yes	yes	1																			34	no	no	yes	yes	no	123	yes	yes	yes	3	no	no	yes	no	5	no	no	no
1	43	4	1	2	1	1	6	1	1	yes	yes	3	1	1	no	no	no	no	no	0	0	0	0	no	no	no	no	0	0	0	34	no	no	yes	yes	no	3	no	no	yes	3	no	no	yes	no	2	no	yes	no
1	36	3	1	2	1	1	2	3	3	yes	yes	1	0	0	no	no	no	no	no	0	0	0	0	no	no	no	no	0	0	0	34	no	no	yes	yes	no	13	yes	no	yes	23	no	yes	yes	no	23	no	yes	yes
2	50	5	5	1	1	1	6	1	1						no	no	no	no	no	0	0	0	0	no	no	no	no	0	0	0	4	no	no	no	yes	no	3	no	no	yes	3	no	no	yes	no	2	no	yes	no
	46	4	2	1	1	1	6	2	1	no	no	0	0	0	no	no	no	no	no	0	0	0	0	no	no	no	no	0	0	0	0345	no	no	yes	yes	yes	123	yes	yes	yes	2	no	yes	no	no	1	yes	no	no
1	46	4	5	1	1	1	6	1	1	yes	yes	1	0	0	no	no	no	no	no	0	0	0	0	no	no	no	no	0	0	0	34	no	no	yes	yes	no	123	yes	yes	yes	123	yes	yes	yes	no	12	yes	yes	no
1	58	5	5	1	1	1	6	1	1	yes	yes	2	0	0	no	no	no	no	no	0	0	0	0	no	no	no	no	0	0	0	2345	no	yes	yes	yes	yes	123	yes	yes	yes	123	yes	yes	yes	no	123	yes	yes	yes
1	37	3	2	2	1	1	4	2	3	no	no	0	0	0	no	no	no	no	no	0	0	0	0	no	no	no	no	0	0	0	345	no	no	yes	yes	yes	1	yes	no	no	2	no	yes	no	no	25	no	yes	no
1	40	4	1	2	1	1	5	2	1	no	no	0	0	0	no	no	no	no	no	0	0	0	0	no	no	no	no	0	0	0	34	no	no	yes	yes	no	1	yes	no	no	3	no	no	yes	no	2	no	yes	no
1	53	5	5	1	2	2	6	2	1	yes	yes	1	0	0	no	no	no	no	no	0	0	0	0	no	no	no	no	0	0	0	34	no	no	yes	yes	no	13	yes	no	yes	3	no	no	yes	no	2	no	yes	no
1	52	5	1	1	1	1	6	1	1	yes	yes	3	1	2	yes	yes	yes	yes	no	2	2	1	0	no	no	no	no	0	0	0	34	no	no	yes	yes	no	13	yes	no	yes	23	no	yes	yes	no	23	no	yes	yes
1	39	3	1	1	1	1	4	2	3	yes	yes	2	1	1	yes	yes	yes	no	no	1	1	0	0	no	no	no	no	0	0	0	34	no	no	yes	yes	no	123	yes	yes	yes	1234	yes	yes	yes	yes	123	yes	yes	yes
1	36	3	3	2	1	1	4	3	1	no	no	0	0	0	no	no	no	no	no	0	0	0	0	no	no	no	no	0	0	0	14	yes	no	no	yes	no	3	no	no	yes	23	no	yes	yes	no	2	no	yes	no
1	46	4	2	1	1	1	6	2	3	no	no	0	0	0	no	no	no	no	no	0	0	0	0	no	no	no	no	0	0	0	4	no	no	no	yes	no	123	yes	yes	yes	1	yes	no	no	no	2	no	yes	no
1	48	4	1	2	1	1	6	2	1	no	no	0	0	0	no	no	no	no	no	0	0	0	0	no	no	no	no	0	0	0	2345	no	yes	yes	yes	yes	13	yes	no	yes	3	no	no	yes	no	12	yes	yes	no
1	50	5	1	1	1	1	6	1	1	no	no	0	0	0	no	no	no	no	no	0	0	0	0	no	no	no	no	0	0	0	234	no	yes	yes	yes	no	3	no	no	yes	1	yes	no	no	no	23	no	yes	yes
1	46	4	2	1	1	1	6	2	1	yes	yes	1	0	0	no	no	no	no	no	0	0	0	0	no	no	no	no	0	0	0	34	no	no	yes	yes	no	123	yes	yes	yes	13	yes	no	yes	no	2	no	yes	no
1	71	6	3	2	1	1	6	1	1	yes	no	0	1	1	no	no	no	no	no	0	0	0	0	no	no	no	no	0	0	0	134	yes	no	yes	yes	no	13	yes	no	yes	23	no	yes	yes	no	256	no	yes	no
1	47	4	3	1	1	1	6	1	1	yes	yes	1			no	no	no	no	no	0	0	0	0	no	no	no	no	0	0	0	2345	no	yes	yes	yes	yes	1	yes	no	no	3	no	no	yes	no	2	no	yes	no
1	47	4	1	2	1	1	6	1	1	yes	yes	2	0	0	no	no	no	no		0	0	0		no	no	no	no	0	0	0	12345	yes	yes	yes	yes	yes	123	yes	yes	yes	1	yes	no	no	no	5	no	no	no
1	58	5	1	1	1	1	6	1	1	yes	yes	3			yes	yes	yes	yes	yes	1	1	1	1								34	no	no	yes	yes	no	1	yes	no	no	13	yes	no	yes	no	3	no	no	yes
	46	4	2	1	2	2	6	3	1	yes	yes	2	1	1	no	no	no	no	no	0	0	0	0	no	no	no	no	0	0	0	23	no	yes	yes	no	no	1	yes	no	no	3	no	no	yes	no	6	no	no	no
1	51	5	1	1	2	2	6	1	1	yes	yes	1	1	1	no	no	no	no	no	0	0	0	0	no	no	no	no	0	0	0	12345	yes	yes	yes	yes	yes	123	yes	yes	yes	2	no	yes	no	no	2	no	yes	no
1	58	5	1	1	1	1	6	1	1	no	no	0	0	0	no	no	no	no	no	0	0	0	0	no	no	no	no	0	0	0	12345	yes	yes	yes	yes	yes	13	yes	no	yes	1	yes	no	no	no	2	no	yes	no
1	48	4	5	1	2	2	6	2	1	yes	yes	2	1	1	no	no	no	no	no	0	0	0	0	no	no	no	no	0	0	0	12345	yes	yes	yes	yes	yes	123	yes	yes	yes		no	no	no	no	3	no	no	yes
1	37	3	5	1	2	2	3	3	1	no	no	0	0	0	no	no	no	no	no	0	0	0	0	no	no	no	no	0	0	0	134	yes	no	yes	yes	no	2	no	yes	no	13	yes	no	yes	no	236	no	yes	yes
1	53	5	5	1	2	2	6	2	1	yes	yes	3	1	3	yes	yes				3											1234	yes	yes	yes	yes	no	13	yes	no	yes	3	no	no	yes	no	5	no	no	no
1	46	4	5	1	2	2	6	2	1	yes	yes	1	0	0	no	no	no	no	no	0	0	0	0	no	no	no	no	0	0	0	12345	yes	yes	yes	yes	yes	123	yes	yes	yes	13	yes	no	yes	no	13	yes	no	yes
1	47	4	5	2	1	1	6	1	1	yes	yes	2	1	1	no	no	no	no	no	0	0	0	0	no	no	no	no	0	0	0	34	no	no	yes	yes	no	123	yes	yes	yes	12	yes	yes	no	no	26	no	yes	no
2	37	3	1	2	1	1	4	2	1	yes	yes	3	1	3	yes	yes				1				no	no	no	no	0	0	0	234	no	yes	yes	yes	no	123	yes	yes	yes	3	no	no	yes	no	56	no	no	no
1	52	5	5	1	2	2	6	2	1	no	no	0	0	0	no	no	no	no	no	0	0	0	0	no	no	no	no	0	0	0	234	no	yes	yes	yes	no	123	yes	yes	yes	3	no	no	yes	no	3	no	no	yes
1	51	5	1	1	1	1	6	1	1	yes	no	0	1	1	no	no	no	no	no	0	0	0	0	no	no	no	no	0	0	0	3	no	no	yes	no	no	3	no	no	yes	3	no	no	yes	no	2	no	yes	no
1			1	1	2	2	6	2	1	no	no	0	0	0	no	no	no	no	no	0	0	0	0	no	no	no	no	0	0	0	34	no	no	yes	yes	no	1	yes	no	no	2	no	yes	no	no	2	no	yes	no
1	50	5	5	1	2	2	6	3	1	no	no	0	0	0	no	no	no	no	no	0	0	0	0	no	no	no	no	0	0	0	1234	yes	yes	yes	yes	no	123	yes	yes	yes	3	no	no	yes	no	3	no	no	yes
1	31	3	5	1	2	2	3	3	3	yes	yes	2																			134	yes	no	yes	yes	no	13	yes	no	yes	23	no	yes	yes	no	23	no	yes	yes
1	43	4	2	1	1	1	5	2	1																						345	no	no	yes	yes	yes	3	no	no	yes	3	no	no	yes	no	23	no	yes	yes
1	35	3	1	2	1	1	4	2	3	yes	yes	2	1	2	no	no	no	no	no	0	0	0	0	no	no	no	no	0	0	0	34	no	no	yes	yes	no	13	yes	no	yes	123	yes	yes	yes	no	2	no	yes	no
1	39	3	1	1	2	2	5	2	1	yes	yes	1	0	0	no	no	no	no	no	0	0	0	0	no	no	no	no	0	0	0	34	no	no	yes	yes	no	1	yes	no	no	2	no	yes	no	no	2	no	yes	no
1	28	2	1	2	1	1	2	5	1	yes	no	0	1	1	no	no	no	no	no	0	0	0	0	yes	no	yes	no	0	1	0	1	yes	no	no	no	no	13	yes	no	yes	2	no	yes	no	no	2	no	yes	no
2	48	4	1	2	1	1	6	1	1	yes	yes	1	1	1	yes	yes	no	no	no	1	0	0	0	no	no	no	no	0	0	0	4	no	no	no	yes	no	13	yes	no	yes	2	no	yes	no	no	2	no	yes	no
2	46	4	1	1	1	1	5	1	1	yes	yes	1	1	1	no	no	no	no	no	0	0	0	0	no	no	no	no	0	0	0	12345	yes	yes	yes	yes	yes	13	yes	no	yes	3	no	no	yes	no	2	no	yes	no
1	29	2	1	2	1	1	2	4	3	yes	yes	3	1	2																	345	no	no	yes	yes	yes	13	yes	no	yes	3	no	no	yes	no	2	no	yes	no
1	35	3	1	2	1	1	3	3	3	yes	yes	3	1	2																	34	no	no	yes	yes	no	13	yes	no	yes	1	yes	no	no	no	2	no	yes	no
1	56	5	5	1	1	1	6	2	1	yes	yes	3																			34	no	no	yes	yes	no	13	yes	no	yes	13	yes	no	yes	no	25	no	yes	no
1	35	3	1	2	1	1	5	2	3	yes	yes	2	0	0	no	no	no	no	no	0	0	0	0	no	no	no	no	0	0	0	1234	yes	yes	yes	yes	no	13	yes	no	yes	3	no	no	yes	no	2	no	yes	no
1	35	3	1	2	1	1	5	2	3	yes	yes	2	0	0	no	no	no	no	no	0	0	0	0	no	no	no	no	0	0	0	1234	yes	yes	yes	yes	no	123	yes	yes	yes	3	no	no	yes	no	2	no	yes	no
1	53	5	1	1	1	1	6	2	3	yes	yes	1																			345	no	no	yes	yes	yes	13	yes	no	yes	3	no	no	yes	no	2	no	yes	no
1	34	3	5	1	1	1	4	3	3	no	no	0	0	0	no	no	no	no	no	0	0	0	0	no	no	no	no	0	0	0	34	no	no	yes	yes	no	13	yes	no	yes	2	no	yes	no	no	2	no	yes	no
1	45	4	5	1	1	1	6	2	1	no	no	0	0	0	no	no	no	no	no	0	0	0	0	no	no	no	no	0	0	0	234	no	yes	yes	yes	no	13	yes	no	yes	3	no	no	yes	no	2	no	yes	no
1	49	4	1	1	1	1	6	1	1	no	no	0	0	0	no	no	no	no	no	0	0	0	0	no	no	no	no	0	0	0	12345	yes	yes	yes	yes	yes	123	yes	yes	yes	123	yes	yes	yes	no	25	no	yes	no
1	42	4	5	1	2	2	5	2	1	no	no	0	0	0	no	no	no	no	no	0	0	0	0	no	no	no	no	0	0	0	1234	yes	yes	yes	yes	no	123	yes	yes	yes	3	no	no	yes	no	2	no	yes	no
1	42	4	5	1	2	2	5	2	1	no	no	0	0	0	no	no	no	no	no	0	0	0	0	no	no	no	no	0	0	0	1234	yes	yes	yes	yes	no	13	yes	no	yes	13	yes	no	yes	no	235	no	yes	yes
2	41	4	1	2	1	1	4	2	1	no	no	0	0	0	no	no	no	no	no	0	0	0	0	no	no	no	no	0	0	0	3	no	no	yes	no	no	1	yes	no	no	3	no	no	yes	no	2	no	yes	no
1	52	5	1	1	1	1	6	1	1																						124	yes	yes	no	yes	no	13	yes	no	yes	23	no	yes	yes	no	23	no	yes	yes
1	49	4	5	1	2	2	6	2	1	no	no	0	0	0	no	no	no	no	no	0	0	0	0	no	no	no	no	0	0	0	34	no	no	yes	yes	no	13	yes	no	yes	3	no	no	yes	no	23	no	yes	yes
1	54	5	2	1	2	2	6	3	1	no	no	0	0	0	no	no	no	no	no	0	0	0	0	no	no	no	no	0	0	0	12345	yes	yes	yes	yes	yes	123	yes	yes	yes	3	no	no	yes	no	2	no	yes	no
1	43	4	1	1	2	2	5	2	3	yes	yes	1	0	0	no	no	no	no	no	0	0	0	0	no	no	no	no	0	0	0	4	no	no	no	yes	no	12	yes	yes	no	3	no	no	yes	no	2	no	yes	no
1	44	4	5	1	2	2	6	2	1	yes	yes	3	1	3	no	no	no	no	no	0	0	0	0	no	no	no	no	0	0	0	1234	yes	yes	yes	yes	no	13	yes	no	yes	3	no	no	yes	no	2	no	yes	no
1	50	5	5	1	2	2	6	2	1	yes	yes	2	1	3	no	no	no	no	no	0	0	0	0	no	no	no	no	0	0	0	34	no	no	yes	yes	no	13	yes	no	yes	3	no	no	yes	no	2	no	yes	no
1	35	3	5	1	1	1	4	2	3	yes	yes	3	1	3	no	no	no	no	no	0	0	0	0	yes	yes	no	no	1	0	0	134	yes	no	yes	yes	no	13	yes	no	yes	2	no	yes	no	no	2	no	yes	no
1	51	5	5	1	1	1	6	1	1	no	no	0	0	0	no	no	no	no	no	0	0	0	0	no	no	no	no	0	0	0	12345	yes	yes	yes	yes	yes	3	no	no	yes	13	yes	no	yes	no	23	no	yes	yes
1	33	3	5	2	1	1	3	3	1	yes	yes	1	0	0	no	no	no	no	no	0	0	0	0	no	no	no	no	0	0	0	14	yes	no	no	yes	no	12	yes	yes	no	3	no	no	yes	no	256	no	yes	no
1	45	4	5	1	1	1	6	2	1	yes	yes	1	0	0	no	no	no	no	no	0	0	0	0	no	no	no	no	0	0	0	12345	yes	yes	yes	yes	yes	123	yes	yes	yes	3	no	no	yes	no	1236	yes	yes	yes
1	50	5	5	1	1	1	6	2	1	yes	yes	2	0	0	no	no	no	no	no	0	0	0	0	no	no	no	no	0	0	0	34	no	no	yes	yes	no	123	yes	yes	yes	23	no	yes	yes	no	25	no	yes	no
1	27	2	5	2	1	1	4	2	1	yes	yes	1																			134	yes	no	yes	yes	no	13	yes	no	yes	3	no	no	yes	no	2	no	yes	no
1	36	3	3	1			3	3	3	yes	yes	3	0	0	no	no	no	no	no	0	0	0	0	no	no	no	no	0	0	0	34	no	no	yes	yes	no	1	yes	no	no	3	no	no	yes	no	3	no	no	yes
2	59	5	5	1	1	1	6	1	1	yes	yes	2	1	1	no	no	no	no	no	0	0	0	0	no	no	no	no	0	0	0	345	no	no	yes	yes	yes	123	yes	yes	yes	3	no	no	yes	no	23	no	yes	yes
1	54	5	5	1	1	1	6	1	1	no	no	0	0	0	no	no	no	no	no	0	0	0	0	no	no	no	no	0	0	0	1234	yes	yes	yes	yes	no	123	yes	yes	yes	23	no	yes	yes	no	23	no	yes	yes
1	52	5	5	1	2	2	6	1	1	no	no	0	0	0	no	no	no	no	no	0	0	0	0	no	no	no	no	0	0	0	1234	yes	yes	yes	yes	no	13	yes	no	yes	3	no	no	yes	no	236	no	yes	yes
1	26	2	1	2	1	1	2	5	3	yes	yes	1	1	1	no	no	no	no	no	0	0	0	0	no	no	no	no	0	0	0	1345	yes	no	yes	yes	yes	13	yes	no	yes	2	no	yes	no	no	2	no	yes	no
1	47	4	1	1	1	1	6	1	1	yes	yes	1	1	1	no	no	no	no	no	0	0	0	0	no	no	no	no	0	0	0	1234	yes	yes	yes	yes	no	13	yes	no	yes	3	no	no	yes	no	5	no	no	no
1	48	4	2	1	1	1	6	1	1	yes	yes	3	1	1	no	no	no	no	no	0	0	0	0	no	no	no	no	0	0	0	3	no	no	yes	no	no	1	yes	no	no	3	no	no	yes	no	2	no	yes	no
1	43	4			2	2	5	2	3	yes	yes	3																			34	no	no	yes	yes	no	123	yes	yes	yes	3	no	no	yes	no	2	no	yes	no
1	47	4	1	1	2	2	6	2	1	yes	yes	1	0	0	no	no	no	no	no	0	0	0	0	no	no	no	no	0	0	0	34	no	no	yes	yes	no	123	yes	yes	yes	23	no	yes	yes	no	13	yes	no	yes
1	48	4	1	1	1	1	6	1	1	no	no	0	0	0	no	no	no	no	no	0	0	0	0	no	no	no	no	0	0	0	345	no	no	yes	yes	yes	13	yes	no	yes	123	yes	yes	yes	no	25	no	yes	no
1	50	5	5	1	1	1	6	1	1	no	no	0	0	0	no	no	no	no	no	0	0	0	0	no	no	no	no	0	0	0	345	no	no	yes	yes	yes	13	yes	no	yes	3	no	no	yes	no	2	no	yes	no
1	33	3	1	2	1	1	3	3	1	yes	yes	2	0	0	no	no	no	no	no	0	0	0	0	no	no	no	no	0	0	0	124	yes	yes	no	yes	no	13	yes	no	yes	3	no	no	yes	no	236	no	yes	yes
1	43	4	1	2	1	1	6	2	1	no	no	0	0	0	no	no	no	no	no	0	0	0	0	no	no	no	no	0	0	0	34	no	no	yes	yes	no	123	yes	yes	yes	123	yes	yes	yes	no	1236	yes	yes	yes
1	25	2	1	2	2	4	2	5	1	no	no	0	0	0	no	no	no	no	no	0	0	0	0	no	no	no	no	0	0	0	3	no	no	yes	no	no	1	yes	no	no	1	yes	no	no	no	2	no	yes	no
1	29	2	3	1	2	4	3	4	1	yes	yes	1	0	0	no	no	no	no	no	0	0	0	0	no	no	no	no	0	0	0	3	no	no	yes	no	no	13	yes	no	yes	2	no	yes	no	no	2	no	yes	no
1	24	2	1	1	1	1	1	5	1	yes	yes	2	1	2	yes	yes	yes	yes	yes	1	1	1	1	no	no	no	no	0	0	0	134	yes	no	yes	yes	no	123	yes	yes	yes	3	no	no	yes	no	1	yes	no	no
2	26	2	1	2	1	1	2	5	1	yes	yes	1	0	0	yes	no	yes	no	no	0	1	0	0	no	no	no	no	0	0	0	34	no	no	yes	yes	no	123	yes	yes	yes	2	no	yes	no	no	1	yes	no	no
1	37	3	2	2	1	1	3	3	1	yes	yes	2	0	0	yes	no	yes	no	no	0	1	0	0	no	no	no	no	0	0	0	3	no	no	yes	no	no	13	yes	no	yes	23	no	yes	yes	no	5	no	no	no
2	31	3	1	2	1	1	2	3	3	yes	yes	3	1	2	yes	yes	no	no	no	1	0	0	0	no	no	no	no	0	0	0	345	no	no	yes	yes	yes	123	yes	yes	yes	3	no	no	yes	no	2	no	yes	no
1	25	2	1	2	1	1	1	5	1	no	no	0	0	0	no	no	no	no	no	0	0	0	0	no	no	no	no	0	0	0	12345	yes	yes	yes	yes	yes	13	yes	no	yes	23	no	yes	yes	no	23	no	yes	yes
2	25	2	1	2	1	1	1	5	1	no	no	0	0	0	no	no	no	no	no	0	0	0	0	no	no	no	no	0	0	0	34	no	no	yes	yes	no	123	yes	yes	yes	3	no	no	yes	no	2	no	yes	no
1	25	2	5	1	1	1	1	5	3	no	no	0	0	0	no	no	no	no	no	0	0	0	0	no	no	no	no	0	0	0	34	no	no	yes	yes	no	123	yes	yes	yes	23	no	yes	yes	no	23	no	yes	yes
1	26	2	2	2	1	1	2	5	1	no	no	0	0	0	no	no	no	no	no	0	0	0	0	no	no	no	no	0	0	0	03	no	no	yes	no	no	1	yes	no	no	3	no	no	yes	no	2	no	yes	no
2	28	2	1	2	1	1	2	5	3	no	no	0	0	0	no	no	no	no	no	0	0	0	0	no	no	no	no	0	0	0	34	no	no	yes	yes	no	123	yes	yes	yes	23	no	yes	yes	no	23	no	yes	yes
1	29	2	1	2	1	1	1	5	1	no	no	0	0	0	no	no	no	no	no	0	0	0	0	no	no	no	no	0	0	0	34	no	no	yes	yes	no	1	yes	no	no	3	no	no	yes	no	3	no	no	yes
2	30	3	1	2	1	1	2	5	1	no	no	0	0	0	no	no	no	no	no	0	0	0	0	no	no	no	no	0	0	0	45	no	no	no	yes	yes	13	yes	no	yes	2	no	yes	no	no	2	no	yes	no
2	36	3	1	2	1	1	3	3	1	no	no	0	0	0	no	no	no	no	no	0	0	0	0	no	no	no	no	0	0	0	4	no	no	no	yes	no	123	yes	yes	yes	13	yes	no	yes	no	2	no	yes	no
1	40	4	1	2	1	1	5	3	3	no	no	0	0	0	no	no	no	no	no	0	0	0	0	no	no	no	no	0	0	0	34	no	no	yes	yes	no	13	yes	no	yes	3	no	no	yes	no	123	yes	yes	yes
1	50	5	1	2	1	1	6	1	1	no	no	0	0	0	no	no	no	no	no	0	0	0	0	no	no	no	no	0	0	0	1234	yes	yes	yes	yes	no	13	yes	no	yes	3	no	no	yes	no	2	no	yes	no
2	53	5	1	2	1	1	6	1	1	no	no	0	0	0	no	no	no	no	no	0	0	0	0	no	no	no	no	0	0	0	34	no	no	yes	yes	no	13	yes	no	yes	2	no	yes	no	no	2	no	yes	no
2	25	2	5	2	1	1	2	5	1	yes	yes	1	0	0	no	no	no	no	no	0	0	0	0	no	no	no	no	0	0	0	4	no	no	no	yes	no	13	yes	no	yes	1	yes	no	no	no	6	no	no	no
1	27	2	1	2	1	1	1	5	3	yes	yes	2	0	0	no	no	no	no	no	0	0	0	0	no	no	no	no	0	0	0	4	no	no	no	yes	no	123	yes	yes	yes	2	no	yes	no	no	2	no	yes	no
1	28	2	1	2	1	1	2	5	1	yes	yes	1	0	0	no	no	no	no	no	0	0	0	0	no	no	no	no	0	0	0	34	no	no	yes	yes	no	13	yes	no	yes	3	no	no	yes	no	5	no	no	no
1	28	2	1	2	1	1	1	5	1	yes	yes	1	0	0	no	no	no	no	no	0	0	0	0	no	no	no	no	0	0	0	13	yes	no	yes	no	no	1	yes	no	no	1	yes	no	no	no	5	no	no	no
1	29	2	1	2	1	1	1	4	1	yes	yes	1	0	0	no	no	no	no	no	0	0	0	0	no	no	no	no	0	0	0	13	yes	no	yes	no	no	123	yes	yes	yes	23	no	yes	yes	no	2	no	yes	no
2	36	3	1	2	1	1	3	2	1	yes	yes	1	0	0	no	no	no	no	no	0	0	0	0	no	no	no	no	0	0	0	134	yes	no	yes	yes	no	3	no	no	yes	3	no	no	yes	no	2	no	yes	no
1	26	2	1	2	1	1	1	5	1	yes	yes	1	1	1	no	no	no	no		0	0	0		no	no	no	no	0	0	0	12345	yes	yes	yes	yes	yes	123	yes	yes	yes	3	no	no	yes	no	2	no	yes	no
2	50	5	1	2	1	1	6	1	1																						12345	yes	yes	yes	yes	yes	123	yes	yes	yes	3	no	no	yes	no	23	no	yes	yes
1	45	4	1	2	1	1	6	1	1	yes	yes	1	1	1																	34	no	no	yes	yes	no	13	yes	no	yes	3	no	no	yes	no	56	no	no	no
1	50	5	2	2	1	1	6	1	1	yes	yes	2																			4	no	no	no	yes	no	123	yes	yes	yes	3	no	no	yes	no	5	no	no	no
1	50	5	5	2	1	1	6	1	3	no	no	0	0	0	no	no	no	no	no	0	0	0	0	no	no	no	no	0	0	0	1234	yes	yes	yes	yes	no	13	yes	no	yes	23	no	yes	yes	no	2	no	yes	no
1	55	5	1	1	2	2	6	2	1	no	no	0	0	0	no	no	no	no	no	0	0	0	0	no	no	no	no	0	0	0	34	no	no	yes	yes	no	1	yes	no	no	34	no	no	yes	yes	123	yes	yes	yes
1	38	3	5	2	1	1	4	2	3	yes	yes	1	0	0	no	no	no	no	no	0	0	0	0	no	no	no	no	0	0	0	1234	yes	yes	yes	yes	no	123	yes	yes	yes	2	no	yes	no	no	2	no	yes	no
1	53	5	2	1	2	2	6	1	1	yes	yes	3	1	3	yes	yes	yes	yes	no	2	1	2	0	no	no	no	no	0	0	0	4	no	no	no	yes	no	13	yes	no	yes	3	no	no	yes	no	1	yes	no	no
2	54	5	5	2	1	1	6	1	1	no	no	0	0	0	no	no	no	no	no	0	0	0	0	no	no	no	no	0	0	0	15	yes	no	no	no	yes	13	yes	no	yes	23	no	yes	yes	no	23	no	yes	yes
1	45	4	5	2	1	1	6	1	1	yes	yes	3	1	1	no	no	no	no	no	0	0	0	0	no	no	no	no	0	0	0	12345	yes	yes	yes	yes	yes	13	yes	no	yes	3	no	no	yes	no		no	no	no
1	52	5	1	1	1	1	6	1	1						yes	yes				2												no	no	yes	no	no		yes	yes	yes		no	no	yes	no		no	yes	no
1	57	5	5	1	1	1	6	1	1	yes	yes	3			yes	yes				1											2345	no	yes	yes	yes	yes	13	yes	no	yes	3	no	no	yes	no	3	no	no	yes
1	41	4	5	1	1	1	5	2	1	no	no	0	0	0	no	no	no	no	no	0	0	0	0	no	no	no	no	0	0	0	1234	yes	yes	yes	yes	no	123	yes	yes	yes	3	no	no	yes	no	3	no	no	yes
1	31	3	5	2	1	1	3	3	3	yes	yes	2	1	1	no	no	no	no	no	0	0	0	0	no	no	no	no	0	0	0	4	no	no	no	yes	no	1	yes	no	no	3	no	no	yes	no	3	no	no	yes
1	43	4	1	2	1	1	5	2	1	yes	yes	3	0	0	no	no	no	no	no	0	0	0	0	no	no	no	no	0	0	0	2345	no	yes	yes	yes	yes	13	yes	no	yes	3	no	no	yes	no	2	no	yes	no
1	52	5	2	1	2	2	6	2	1	no	no	0	0	0	no	no	no	no	no	0	0	0	0	no	no	no	no	0	0	0	234	no	yes	yes	yes	no	3	no	no	yes	3	no	no	yes	no	3	no	no	yes
1	59	5	1	1	1	1	6	1	1	yes	yes	1	0	0																	34	no	no	yes	yes	no	13	yes	no	yes		no	no	no	no	12	yes	yes	no
1	45	4	1	1	2	2	6	2	1	yes	yes	2	1	1	no	no	no	no	no	0	0	0	0								34	no	no	yes	yes	no	3	no	no	yes	1	yes	no	no	no	23	no	yes	yes
1	46	4	1	1	2	2	6	2	1	no	no	0	0	0	no	no	no	no	no	0	0	0	0	no	no	no	no	0	0	0	234	no	yes	yes	yes	no	1	yes	no	no	3	no	no	yes	no	2	no	yes	no
1	52	5	1	1	1	1	5	2	1	no	no	0	0	0	no	no	no	no	no	0	0	0	0	no	no	no	no	0	0	0	12345	yes	yes	yes	yes	yes	13	yes	no	yes	23	no	yes	yes	no	2	no	yes	no
1	25	2	1	2	1	1	2	4	1	no	no	0	0	0	no	no	no	no	no	0	0	0	0	no	no	no	no	0	0	0	34	no	no	yes	yes	no	13	yes	no	yes	13	yes	no	yes	no	123	yes	yes	yes
1	47	4	2	1	1	1	6	1	1	no	no	0	0	0	no	no	no	no	no	0	0	0	0	no	no	no	no	0	0	0	234	no	yes	yes	yes	no	13	yes	no	yes	3	no	no	yes	no	123	yes	yes	yes
1	78	6	1	1	1	1	6	1	1	no	no	0	0	0	no	no	no	no	no	0	0	0	0	no	no	no	no	0	0	0	3	no	no	yes	no	no	1	yes	no	no	3	no	no	yes	no	1	yes	no	no
1	50	5	1	1	1	1	6	1	1	yes	yes	1	1	1																	1234	yes	yes	yes	yes	no	123	yes	yes	yes	3	no	no	yes	no	2	no	yes	no
1	46	4	1	1	2	2	5	2	1	yes	yes	1	0	0	no	no	no	no	no	0	0	0	0	no	no	no	no	0	0	0	3	no	no	yes	no	no	1	yes	no	no	3	no	no	yes	no	2	no	yes	no
1	38	3	1	1	1	1	5	2	3	yes	yes	3			yes	yes	yes	yes	yes	3	3	3	3	no	no	no	no	0	0	0	4	no	no	no	yes	no	123	yes	yes	yes	3	no	no	yes	no	2	no	yes	no
1	56	5	1	1	1	1	6	1	1	yes	no	0	1	3	yes	yes	no	no	no	1	0	0	0	no	no	no	no	0	0	0	12345	yes	yes	yes	yes	yes	123	yes	yes	yes	123	yes	yes	yes	no	123	yes	yes	yes
1	49	4	1	1	1	1	6	2	1	no	no	0	0	0	no	no	no	no	no	0	0	0	0	no	no	no	no	0	0	0	3	no	no	yes	no	no	13	yes	no	yes	2	no	yes	no	no	12	yes	yes	no
1	45	4	5	1	1	1	6	1	1	yes	yes	3	1	2	yes	yes				2											1234	yes	yes	yes	yes	no	13	yes	no	yes	3	no	no	yes	no	12	yes	yes	no
1	53	5	2	1	1	1	6	1	1	yes	yes	3	1	1	yes	yes				1												no	no	no	no	no	13	yes	no	yes	3	no	no	yes	no	25	no	yes	no
1	42	4	5	1	1	1	5	2	1	yes	yes	2																			1234	yes	yes	yes	yes	no	123	yes	yes	yes	123	yes	yes	yes	no	1236	yes	yes	yes
1	46	4	1	1	1	1	6	1	1	no	no	0	0	0	no	no	no	no	no	0	0	0	0	no	no	no	no	0	0	0	234	no	yes	yes	yes	no	12	yes	yes	no	1	yes	no	no	no	23	no	yes	yes
1	38	3	1	2	1	1	5	2	1	yes	no	0	1	1	no	no	no	no	no	0	0	0	0	no	no	no	no	0	0	0	34	no	no	yes	yes	no	123	yes	yes	yes	23	no	yes	yes	no	236	no	yes	yes
1	40	4	1	1	1	1	5	2	1	yes	yes	2	0	0	no	no	no	no	no	0	0	0	0	no	no	no	no	0	0	0	234	no	yes	yes	yes	no	123	yes	yes	yes	123	yes	yes	yes	no	1236	yes	yes	yes
1	46	4	1	1	1	1	6	2	1	yes	yes	2	0	0	no	no	no	no	no	0	0	0	0	no	no	no		0	0		1234	yes	yes	yes	yes	no	12	yes	yes	no	3	no	no	yes	no	26	no	yes	no
1	45	4	5	1	2	2	6	2	3	yes	yes	1	1	1																	134	yes	no	yes	yes	no	13	yes	no	yes	3	no	no	yes	no	23	no	yes	yes
1	61	6	5	1	2	2	6	2	1	yes	yes	1	0	0	no	no	no	no	no	0	0	0	0	no	no	no	no	0	0	0	1234	yes	yes	yes	yes	no	3	no	no	yes	23	no	yes	yes	no	23	no	yes	yes
2	43	4	1	2	1	1	6	2	1	yes	yes	1	0	0	no	no	no	no	no	0	0	0	0	no	no	no	no	0	0	0	34	no	no	yes	yes	no	1	yes	no	no	1	yes	no	no	no	124	yes	yes	no
1	34	3	1	2	1	1	4	3	3	yes	yes	2	0	0	no	no				0				no	no	no	no	0	0	0	1234	yes	yes	yes	yes	no	123	yes	yes	yes	3	no	no	yes	no	2	no	yes	no
1	49	4	1	1	1	1	6	1	1	yes	yes	2	0	0																	134	yes	no	yes	yes	no	123	yes	yes	yes	3	no	no	yes	no	123	yes	yes	yes
1	46	4	2	1	1	1	6	5	1	yes	yes	2	1	2	yes		yes				1			no	no	no	no	0	0	0	4	no	no	no	yes	no	1	yes	no	no	2	no	yes	no	no	2	no	yes	no
1	53	5	2		1	1	6	1	1	yes	no	0	1	1	no	no	no	no	no	0	0	0	0	no	no	no	no	0	0	0	12345	yes	yes	yes	yes	yes	13	yes	no	yes	23	no	yes	yes	no	23	no	yes	yes
1	24	2	1	2	1	1	1	5	1	no	no	0	0	0	no	no	no	no	no	0	0	0	0	no	no	no	no	0	0	0	1234	yes	yes	yes	yes	no	13	yes	no	yes	1234	yes	yes	yes	yes	12	yes	yes	no
1	47	4	5	1	1	1	6	1	1	no	no	0	0	0	no	no	no	no	no	0	0	0	0	no	no	no	no	0	0	0	3	no	no	yes	no	no	1	yes	no	no	1	yes	no	no	no	2	no	yes	no
1	47	4	1	2	1	1	6	1	1	yes	yes	1	0	0	no	no	no	no	no	0	0	0	0	no	no	no	no	0	0	0	234	no	yes	yes	yes	no	13	yes	no	yes	23	no	yes	yes	no	123	yes	yes	yes
1	54	5	2	1	1	1	6	1	1	no	no	0	0	0	no	no	no	no	no	0	0	0	0	no	no	no	no	0	0	0	12345	yes	yes	yes	yes	yes	12	yes	yes	no	13	yes	no	yes	no	1234	yes	yes	yes
1	45	4	5	1	1	1	6	1	1	yes	yes	1	1	1	no	no	no	no	no	0	0	0	0	no	no	no	no	0	0	0	34	no	no	yes	yes	no	3	no	no	yes	2	no	yes	no	no	5	no	no	no
1	42	4	2	1	2	2	4	2	3	yes	no	0	1	2	yes	yes	no	no	no	1	0	0	0								34	no	no	yes	yes	no	13	yes	no	yes	3	no	no	yes	no	3	no	no	yes
	39	3	1	1	2	2	4	2	3	yes	yes	1																			13	yes	no	yes	no	no	1	yes	no	no	234	no	yes	yes	yes	2	no	yes	no
1	39	3	1	1	2	2	4	2	1	yes			1	1																	34	no	no	yes	yes	no	123	yes	yes	yes	3	no	no	yes	no	123	yes	yes	yes
1	25	2	2	2	1	1	1	5	1	no	no	0	0	0	no	no	no	no	no	0	0	0	0	no	no	no	no	0	0	0	34	no	no	yes	yes	no	13	yes	no	yes	3	no	no	yes	no	6	no	no	no
1	58	5	1	1	1	1	6	1		yes	yes	3	1	3	no	no	no	no	no	0	0	0	0	no	no	no	no	0	0	0	34	no	no	yes	yes	no	123	yes	yes	yes	3	no	no	yes	no	123	yes	yes	yes
1	42	4	2	1	2	2	5	3	1	yes	yes	1	0	0	yes	yes	no	no	no	1	0	0	0	no	no	no	no	0	0	0	1	yes	no	no	no	no	13	yes	no	yes	3	no	no	yes	no	3	no	no	yes
1	42	4	1	2	1	1	5	2	3	yes	yes	2			yes	yes				1				no	no	no	no	0	0	0	12345	yes	yes	yes	yes	yes	123	yes	yes	yes	3	no	no	yes	no	25	no	yes	no
1	40	4	1	1	1	1	5	2	1	no	no	0	0	0	no	no	no	no	no	0	0	0	0	no	no	no	no	0	0	0	12345	yes	yes	yes	yes	yes	13	yes	no	yes	1	yes	no	no	no	2	no	yes	no
2	32	3	2	1	1	1	3	3	3	yes	yes	1			no	no	no	no	no	0	0	0	0	no	no	no	no	0	0	0	34	no	no	yes	yes	no	123	yes	yes	yes	3	no	no	yes	no	5	no	no	no
2	50	5	1	1	1	1	6	1	1	yes	yes	1			no	no	no	no	no	0	0	0	0	no	no	no	no	0	0	0	234	no	yes	yes	yes	no	1	yes	no	no	3	no	no	yes	no	236	no	yes	yes
1	51	5	5	1	1	1	6	1	1	yes	yes	2																			345	no	no	yes	yes	yes	13	yes	no	yes	23	no	yes	yes	no	2	no	yes	no
1	40	4	1	1	2	2	4	3	3	yes	yes	1			yes	yes	yes	yes	yes	1	1	1	1	yes		yes			1			no	no	no	no	no	123	yes	yes	yes	3	no	no	yes	no	1236	yes	yes	yes
1	40	4	5	1	1	1	4	2	1	yes	yes	1			no	no	no	no	no	0	0	0	0	no	no	no	no	0	0	0	124	yes	yes	no	yes	no	13	yes	no	yes	2	no	yes	no	no	2	no	yes	no
1	38	3	1	1	2	2	5	3	1	yes	yes	1																			34	no	no	yes	yes	no	1	yes	no	no	2	no	yes	no	no	2	no	yes	no
1	51	5	1	2	1	1	6	1	3	yes	yes	3	1	3	yes	yes	no	no	no	1	0	0	0	no	no	no	no	0	0	0	34	no	no	yes	yes	no	13	yes	no	yes	23	no	yes	yes	no	35	no	no	yes
1	48	4	2		1	1	6	1	3	yes	yes	3	1	2	no	no	no	no	no	0	0	0	0	no	no	no	no	0	0	0	4	no	no	no	yes	no	13	yes	no	yes	23	no	yes	yes	no	25	no	yes	no
1	49	4	1	2	1	1	6	1	1	yes	yes	1																			234	no	yes	yes	yes	no	123	yes	yes	yes	3	no	no	yes	no		no	no	no
1	45	4	5	2	1	1	6	1	1	no	no	0	0	0	no	no	no	no	no	0	0	0	0	no	no	no	no	0	0	0	12345	yes	yes	yes	yes	yes	13	yes	no	yes	3	no	no	yes	no	123	yes	yes	yes
1	50	5	2	1	1	1	6	1	1	yes	yes	1																			34	no	no	yes	yes	no	123	yes	yes	yes	123	yes	yes	yes	no	25	no	yes	no
1	40	4	5	1	2	2	5	3	1	no	no	0	0	0	no	no	no	no	no	0	0	0	0	no	no	no	no	0	0	0	12345	yes	yes	yes	yes	yes	13	yes	no	yes	1	yes	no	no	no	6	no	no	no
1	53	5	2	1	1	1	6	1	1	yes	yes	1	0	0	no	no	no	no	no	0	0	0	0	no	no	no	no	0	0	0	34	no	no	yes	yes	no	123	yes	yes	yes	23	no	yes	yes	no	23	no	yes	yes
1	53	5	5	1	1	1	6	2	1	no	no	0	0	0	no	no	no	no	no	0	0	0	0	no	no	no	no	0	0	0	134	yes	no	yes	yes	no	123	yes	yes	yes	3	no	no	yes	no	26	no	yes	no
1	50	5	2	2	1	1	6	1	1	no	no	0	0	0	no	no	no	no	no	0	0	0	0	no	no	no	no	0	0	0	34	no	no	yes	yes	no	13	yes	no	yes	3	no	no	yes	no	5	no	no	no
1	50	5	5	1	2	2	6	2	1	no	no	0	0	0	no	no	no	no	no	0	0	0	0	yes	yes			1			234	no	yes	yes	yes	no	123	yes	yes	yes	13	yes	no	yes	no	123	yes	yes	yes
1	56	5	1	1	2	2	6	2	1	no	no	0	0	0	no	no	no	no	no	0	0	0	0	no	no	no	no	0	0	0	3	no	no	yes	no	no	3	no	no	yes	3	no	no	yes	no	2	no	yes	no
1	51	5	1	1	1	1	6	1	1	no	no	0	0	0	no	no	no	no	no	0	0	0	0	no	no	no	no	0	0	0	4	no	no	no	yes	no	3	no	no	yes	3	no	no	yes	no	2	no	yes	no
1	51	5	1	1	1	1	6	1	1	no	no	0	0	0	no	no	no	no	no	0	0	0	0	no	no	no	no	0	0	0	4	no	no	no	yes	no	3	no	no	yes	3	no	no	yes	no	2	no	yes	no
1	47	4	1	2	1	1	6	1	1	no	no	0	0	0	no	no	no	no	no	0	0	0	0	no	no	no	no	0	0	0	34	no	no	yes	yes	no	13	yes	no	yes	3	no	no	yes	no	2	no	yes	no
1	43	4	2	2	1	1	5	2	3	yes	yes	3	1	3	yes	yes	no	no	no	1	0	0	0	no	no	no	no	0	0	0	4	no	no	no	yes	no	13	yes	no	yes	3	no	no	yes	no	12	yes	yes	no
1	25	2	5	2	1	1	2	5	3	no	no	0	0	0	no	no	no	no	no	0	0	0	0	no	no	no	no	0	0	0	3	no	no	yes	no	no	13	yes	no	yes	3	no	no	yes	no	3	no	no	yes
1	25	2	1	2	1	1	1	5	1	no	no	0	0	0	no	no	no	no	no	0	0	0	0	no	no	no	no	0	0	0	12345	yes	yes	yes	yes	yes	123	yes	yes	yes	13	yes	no	yes	no	2	no	yes	no
1	25	2	1	2	1	1	1	5	1	no	no	0	0	0	no	no	no	no	no	0	0	0	0	no	no	no	no	0	0	0	1235	yes	yes	yes	no	yes	123	yes	yes	yes	3	no	no	yes	no	2	no	yes	no
1	26	2	1	2	1	1	2	5	1	yes	yes	1	0	0	no	no	no	no	no	0	0	0	0	no	no	no	no	0	0	0	134	yes	no	yes	yes	no	13	yes	no	yes	1	yes	no	no	no	5	no	no	no
1	48	4	1	1	1	1	6	1	1	yes	yes	3	0	0	no	no	no	no	no	0	0	0	0	no	no	no	no	0	0	0	1234	yes	yes	yes	yes	no	13	yes	no	yes	3	no	no	yes	no	1	yes	no	no
1	42	4	1	2	1	1	6	2	1	yes	yes	1	1	1	no	no	no	no	no	0	0	0	0								345	no	no	yes	yes	yes	123	yes	yes	yes	2	no	yes	no	no	2	no	yes	no
1	40	4	2	2	2	2	5	2	1	yes	yes	1	0	0	no	no	no	no	no	0	0	0	0	no	no	no	no	0	0	0	134	yes	no	yes	yes	no	1	yes	no	no	3	no	no	yes	no	2	no	yes	no
1	49	4	5	1	2	2	6	2	1	yes	yes	3	0	0	no	no	no	no	no	0	0	0	0	no	no	no	no	0	0	0	3	no	no	yes	no	no	3	no	no	yes	23	no	yes	yes	no	12	yes	yes	no
1	28	2	3	2	1	1	2	5	1	yes	yes	3	1	3	yes	no	no	yes	no	0	0	1	0	no	no	no	no	0	0	0	1234	yes	yes	yes	yes	no	123	yes	yes	yes	23	no	yes	yes	no	23	no	yes	yes
2	30	3	5	2	1	1	3	3	3	yes	yes	1	0	0	yes	yes	no	no	no	1	0	0	0	no	no	no	no	0	0	0	34	no	no	yes	yes	no	123	yes	yes	yes	3	no	no	yes	no	123	yes	yes	yes
2			1	1	1	1	2	4	1	yes	yes	1	1	2	yes	yes	no	no	no	1	0	0	0	no	no	no	no	0	0	0	3	no	no	yes	no	no	123	yes	yes	yes	2	no	yes	no	no	2	no	yes	no
1			1	1	1	1	6	1	1	no	no	0	0	0	no	no	no	no	no	0	0	0	0	no	no	no	no	0	0	0	4	no	no	no	yes	no	123	yes	yes	yes	34	no	no	yes	yes	23	no	yes	yes
2			1	1	1	1	6	1	1	no	no	0	0	0	no	no	no	no	no	0	0	0	0	no	no	no	no	0	0	0	04	no	no	no	yes	no	123	yes	yes	yes	34	no	no	yes	yes	23	no	yes	yes
1	27	2	5	2	1	1	1	5	3	no	no	0	0	0	no	no	no	no	no	0	0	0	0	no	no	no	no	0	0	0	3	no	no	yes	no	no	31	yes	no	yes	1	yes	no	no	no	2	no	yes	no
	28	2	1	2	1	1	1	5	3	no	no	0	0	0	no	no	no	no	no	0	0	0	0	no	no	no	no	0	0	0	34	no	no	yes	yes	no	23	no	yes	yes	3	no	no	yes	no	2	no	yes	no
1	28	2	1	2	1	1	1	5	1	no	no	0	0	0	no	no	no	no	no	0	0	0	0	no	no	no	no	0	0	0	34	no	no	yes	yes	no	13	yes	no	yes	1	yes	no	no	no	26	no	yes	no
1	36	3	1	1	1	1	4	5	1	no	no	0	0	0	no	no	no	no	no	0	0	0	0	no	no	no	no	0	0	0	12345	yes	yes	yes	yes	yes	1	yes	no	no	1234	yes	yes	yes	yes	2	no	yes	no
2	39	3	1	2	1	1	4	2	1	no	no	0	0	0	no	no	no	no	no	0	0	0	0	no	no	no	no	0	0	0	34	no	no	yes	yes	no	3	no	no	yes	3	no	no	yes	no	2	no	yes	no
1	40	4	5	2	1	1	5	3	1	no	no	0	0	0	no	no	no	no	no	0	0	0	0	no	no	no	no	0	0	0	34	no	no	yes	yes	no	13	yes	no	yes	23	no	yes	yes	no	23	no	yes	yes
1	42	4	2	2	1	1	5	2	1	no	no	0	0	0	no	no	no	no	no	0	0	0	0	no	no	no	no	0	0	0	34	no	no	yes	yes	no		no	no	no	3	no	no	yes	no	23	no	yes	yes
1	50	5	1	2	1	1	6	1	1	no	no	0	0	0	no	no	no	no	no	0	0	0	0	no	no	no	no	0	0	0	134	yes	no	yes	yes	no	1	yes	no	no	234	no	yes	yes	yes	2	no	yes	no
1	26	2	3	2	1	1	2	5	1	yes	yes	2	0	0	no	no	no	no	no	0	0	0	0	no	no	no	no	0	0	0	1234	yes	yes	yes	yes	no	13	yes	no	yes	3	no	no	yes	no	3	no	no	yes
2	28	2	1	2	1	1	1	5	1	yes	yes	2	0	0	no	no	no	no	no	0	0	0	0	no	no	no	no	0	0	0	134	yes	no	yes	yes	no	123	yes	yes	yes	1234	yes	yes	yes	yes	256	no	yes	no
1	34	3	2	1	1	1	4	5	1	yes	yes	1	0	0	no	no	no	no	no	0	0	0	0	no	no	no	no	0	0	0	12345	yes	yes	yes	yes	yes	13	yes	no	yes	12	yes	yes	no	no	23	no	yes	yes
1	35	3	1	2	1	1	3	3	3	yes	yes	3	0	0	no	no	no	no	no	0	0	0	0	no	no	no	no	0	0	0	34	no	no	yes	yes	no	123	yes	yes	yes	23	no	yes	yes	no	23	no	yes	yes
1	60	6	1		1	1	6	1	1	yes	yes	2	0	0	no	no	no	no	no	0	0	0	0	no	no	no	no	0	0	0	34	no	no	yes	yes	no	1	yes	no	no	23	no	yes	yes	no	23	no	yes	yes
1	35	3	2	1	1	1	3	3	1	yes	yes	1	1	1	no	no	no	no	no	0	0	0	0	no	no	no	no	0	0	0	134	yes	no	yes	yes	no	13	yes	no	yes	23	no	yes	yes	no	2	no	yes	no
2	41	4	1	2	1	1	4	2	3	yes	yes	2	1	2	no	no	no	no	no	0	0	0	0	no	no	no	no	0	0	0	34	no	no	yes	yes	no	123	yes	yes	yes	3	no	no	yes	no	23	no	yes	yes
1	43	4	5	2	1	1	6	1	1	yes	yes	1	1	1	no	no	no	no	no	0	0	0	0	no	no	no	no	0	0	0	12345	yes	yes	yes	yes	yes	13	yes	no	yes	3	no	no	yes	no	2	no	yes	no
1	43	4	2	2	1	1	5	1	1	yes	yes	1	1	1	no	no	no	no	no	0	0	0	0	no	no	no	no	0	0	0	12345	yes	yes	yes	yes	yes	123	yes	yes	yes	23	no	yes	yes	no	123	yes	yes	yes
1	51	5	1	1	1	1	6	1	1	yes	yes	3	1	1	no	no	no	no	no	0	0	0	0	no	no	no	no	0	0	0	34	no	no	yes	yes	no	123	yes	yes	yes	13	yes	no	yes	no	23	no	yes	yes
2	26	2	1	2	1	1	1	5	1																						13	yes	no	yes	no	no	123	yes	yes	yes	123	yes	yes	yes	no	2	no	yes	no
1	45	4	1		1	1	6	2	1																						34	no	no	yes	yes	no	1	yes	no	no	3	no	no	yes	no	2	no	yes	no
1	42	4	2	2	1	1	5	2	1	no	no	0																			34	no	no	yes	yes	no	123	yes	yes	yes	13	yes	no	yes	no	36	no	no	yes
1	43	4	3	2	1	1	5	2	1	yes	yes	2	1	2																	345	no	no	yes	yes	yes	1	yes	no	no	123	yes	yes	yes	no	23	no	yes	yes
1	51	5	3	1	1	1	6	1	1	yes	yes	1																			34	no	no	yes	yes	no		no	no	no	1234	yes	yes	yes	yes	23	no	yes	yes
1	50	5	1	2	1	1	6	1	1	no	no	0	0	0	no	no	no	no	no	0	0	0	0	no	no	no	no	0	0	0		no	no	no	no	no	123	yes	yes	yes	3	no	no	yes	no	236	no	yes	yes
1	50	5	2	1	1	1	6	1	1	no	no	0	0	0	no	no	no	no	no	0	0	0	0	no	no	no	no	0	0	0	234	no	yes	yes	yes	no	13	yes	no	yes	3	no	no	yes	no	26	no	yes	no
1	45	4	2	1	1	1	6	1	1	no	no	0	0	0	no	no	no	no	no	0	0	0	0	no	no	no	no	0	0	0	12345	yes	yes	yes	yes	yes	123	yes	yes	yes	12	yes	yes	no	no	2	no	yes	no
1	36	3	3	1	1	1	3	3	3	yes	yes	2	1	2																	134	yes	no	yes	yes	no	12	yes	yes	no	3	no	no	yes	no	3	no	no	yes
1	56	5	1	2	1	1	6	1	1																						2345	no	yes	yes	yes	yes	123	yes	yes	yes	123	yes	yes	yes	no	2	no	yes	no
	52	5	5	2	1	1	6	1	1	yes	yes	2	1	1																	234	no	yes	yes	yes	no	123	yes	yes	yes	1234	yes	yes	yes	yes	2356	no	yes	yes
1	46	4	5	1	1	1	6	2	1	yes	yes	2	0	0	no	no	no	no	no	0	0	0	0	no	no	no	no	0	0	0	34	no	no	yes	yes	no	123	yes	yes	yes	23	no	yes	yes	no	1236	yes	yes	yes
1	34	3	1	2	1	1	3	2	1	no	no	0	0	0	no	no	no	no	no	0	0	0	0	no	no	no	no	0	0	0	34	no	no	yes	yes	no	13	yes	no	yes	13	yes	no	yes	no	2	no	yes	no
1	47	4	1	2	1	1	6	1	1	yes	yes	2	1	2	no	no	no	no	no	0	0	0	0	no	no	no	no	0	0	0	34	no	no	yes	yes	no	123	yes	yes	yes	23	no	yes	yes	no	256	no	yes	no
1	50	5	1	1	1	1	6	2	1	yes	no	0	1	1	yes	yes	no	no	no	1	0	0	0	no	no	no	no	0	0	0	134	yes	no	yes	yes	no	13	yes	no	yes	3	no	no	yes	no	23	no	yes	yes
1	46	4	2	1	1	1	6	2	1	no	no	0	0	0	no	no	no	no	no	0	0	0	0	no	no	no	no	0	0	0	34	no	no	yes	yes	no	13	yes	no	yes	123	yes	yes	yes	no	2	no	yes	no
1	50	5	1	1	1	1	6	1	1	no	no	0	0	0	no	no	no	no	no	0	0	0	0	no	no	no	no	0	0	0	345	no	no	yes	yes	yes	13	yes	no	yes	3	no	no	yes	no	2	no	yes	no
1	38	3	1	1	1	1	4	2	3	yes	yes	1	0	0	no	no	no	no	no	0	0	0	0	no	no	no	no	0	0	0	1234	yes	yes	yes	yes	no	123	yes	yes	yes	3	no	no	yes	no	5	no	no	no
1	40	4	5	1	1	1	5	2	1	no	no	0	0	0	no	no	no	no	no	0	0	0	0	no	no	no	no	0	0	0	1234	yes	yes	yes	yes	no	13	yes	no	yes	3	no	no	yes	no	13	yes	no	yes
1	55	5	1	1	1	1	6	1	1	yes	yes	1			no	no	no	no	no	0	0	0	0	no	no	no	no	0	0	0	34
1	45	4	1	2	1	1	6	1	1	no	no	0	0	0	no	no	no	no	no	0	0	0	0	no	no	no	no	0	0	0	34	no	no	yes	yes	no	13	yes	no	yes		no	no	no	no	23	no	yes	yes
1			5	1	1	1	6	1	1	yes	yes	1	0	0	no	no	no	no	no	0	0	0	0	no	no	no	no	0	0	0	4	no	no	no	yes	no	3	no	no	yes	3	no	no	yes	no	3	no	no	yes
2	35	3	1	1	1	1	4	3	3	yes	yes	2	1	1	yes	yes	no	no	no	1	0	0	0	no	no	no	no	0	0	0	1234	yes	yes	yes	yes	no	123	yes	yes	yes	123	yes	yes	yes	no	123	yes	yes	yes
1	27	2	1	1	1	1	2	4	1	no	no	0	0	0	no	no	no	no	no	0	0	0	0	no	no	no	no	0	0	0	34	no	no	yes	yes	no	13	yes	no	yes	12	yes	yes	no	no	2	no	yes	no
1	34	3	1	2	1	1	3	3	1	no	no	0	0	0	no	no	no	no	no	0	0	0	0	no	no	no	no	0	0	0	1234	yes	yes	yes	yes	no	13	yes	no	yes	123	yes	yes	yes	no	123	yes	yes	yes
1	50	5	1	1	1	1	6	1	1	no	no	0	0	0	no	no	no	no	no	0	0	0	0	no	no	no	no	0	0	0	1234	yes	yes	yes	yes	no	12	yes	yes	no	13	yes	no	yes	no	3	no	no	yes
1	26	2	5	2	1	1	2	4	1	yes	no	0	1	1	no	no	no	no	no	0	0	0	0	no	no	no	no	0	0	0	34	no	no	yes	yes	no	1	yes	no	no	3	no	no	yes	no	2	no	yes	no
1	27	2	1	2	1	1	2	4	3	yes	yes	1	1	1	no	no	no	no	no	0	0	0	0	no	no	no	no	0	0	0	3	no	no	yes	no	no	13	yes	no	yes	123	yes	yes	yes	no	2	no	yes	no
	33	3	5	2	1	1	3	5	1	no	no	0	0	0	no	no	no	no	no	0	0	0	0	no	no	no	no	0	0	0	34	no	no	yes	yes	no	13	yes	no	yes	3	no	no	yes	no	1	yes	no	no
	42	4	5	1	1	1	5	2	1																						1234	yes	yes	yes	yes	no	13	yes	no	yes		no	no	no	no	26	no	yes	no
1	47	4	1	1	1	1	6	1	1	yes	yes	1	0	0	no	no	no	no	no	0	0	0	0	no	no	no	no	0	0	0	134	yes	no	yes	yes	no	123	yes	yes	yes	2	no	yes	no	no	234	no	yes	yes
1	43	4	1	1	1	1	5	3	1	yes	yes	1																			3	no	no	yes	no	no	1	yes	no	no	2	no	yes	no	no	2	no	yes	no
1	40	4	5	1	2	4	4	3	1	yes	yes	1																			2345	no	yes	yes	yes	yes	12	yes	yes	no	123	yes	yes	yes	no	1236	yes	yes	yes
1	45	4	1	2	1	1	6	1	1	yes	yes	3			yes	yes	no	no	no	1	0	0	0	no	no	no	no	0	0	0	2345	no	yes	yes	yes	yes	13	yes	no	yes	3	no	no	yes	no	2	no	yes	no
1	49	4	1	1	1	1	6	1	1	no	no	0	0	0	no	no	no	no	no	0	0	0	0	no	no	no	no	0	0	0	341	yes	no	yes	yes	no	13	yes	no	yes	23	no	yes	yes	no	235	no	yes	yes
2	49	4	1	1	1	1	6	1	1	no	no	0	0	0	no	no	no	no	no	0	0	0	0	no	no	no	no	0	0	0	4	no	no	no	yes	no	3	no	no	yes	3	no	no	yes	no	3	no	no	yes
2	29	2	1	2	1	1	2	2	1	yes	yes	1	0	0	no	no	no	no	no	0	0	0	0	no	no	no	no	0	0	0	134	yes	no	yes	yes	no	123	yes	yes	yes	3	no	no	yes	no	2	no	yes	no
2	50	5	1	1	1	1	6	1	1	yes	yes	1	1	1	no	no	no	no	no	0	0	0	0	no	no	no	no	0	0	0	4	no	no	no	yes	no	1	yes	no	no	3	no	no	yes	no	2	no	yes	no
1	50	5	2		2	2	6	2	3	yes			1	1	no	no	no	no	no	0	0	0	0	no	no	no	no	0	0	0	34	no	no	yes	yes	no	1	yes	no	no
1	57	5	5	1	1	1	6	1	1	no	no	0	0	0	no	no	no	no	no	0	0	0	0	no	no	no	no	0	0	0	34	no	no	yes	yes	no	3	no	no	yes	23	no	yes	yes	no	2	no	yes	no
2	51	5	1	2	1	1	6	1	3	yes	yes	1	1	1	no	no	no	no	no	0	0	0	0	no	no	no	no	0	0	0	4	no	no	no	yes	no	13	yes	no	yes	3	no	no	yes	no	2	no	yes	no
1			1	1	1	1	6	1	1	no	no	0			no	no	no	no		0	0	0		no	no	no	no	0	0	0	345	no	no	yes	yes	yes	13	yes	no	yes	123	yes	yes	yes	no	1	yes	no	no
2	29	2	2	2	2	2	2	3	3	yes	yes	2	0	0	no	no	no	no	no	0	0	0	0	no	no	no	no	0	0	0	34	no	no	yes	yes	no	123	yes	yes	yes	234	no	yes	yes	yes	12346	yes	yes	yes
1	52	5	2	1	2	2	6	2	1	yes	yes	1																			34	no	no	yes	yes	no	13	yes	no	yes	3	no	no	yes	no	25	no	yes	no
1	26	2	1	2	1	1	1	5	1	yes	yes	2	1	2	yes	yes	no	no	no	1	0	0	0	no	no	no	no	0	0	0	34	no	no	yes	yes	no	1	yes	no	no	2	no	yes	no	no	2	no	yes	no
1	33	3	5	2	1	1	3	3	1	yes	yes	1	0	0	yes	yes				1				no	no	no	no	0	0	0	2345	no	yes	yes	yes	yes	13	yes	no	yes	3	no	no	yes	no	6	no	no	no
1			1	2	1	1	6	2	1	no	no	0	0	0	no	no	no	no	no	0	0	0	0	no	no	no	no	0	0	0	234	no	yes	yes	yes	no	13	yes	no	yes	23	no	yes	yes	no	2	no	yes	no
1	25	2	1	2	1	1	1	5	1	no	no	0	0	0	no	no	no	no	no	0	0	0	0	no	no	no	no	0	0	0	1234	yes	yes	yes	yes	no	13	yes	no	yes	3	no	no	yes	no	3	no	no	yes
1	26	2	1	2	1	1	1	5	1	no	no	0	0	0	no	no	no	no	no	0	0	0	0	no	no	no	no	0	0	0	1234	yes	yes	yes	yes	no	23	no	yes	yes	3	no	no	yes	no		no	no	no
1	27	2	1	2	1	1	2	3	1	no	no	0	0	0	no	no	no	no	no	0	0	0	0	no	no	no	no	0	0	0	134	yes	no	yes	yes	no	12	yes	yes	no	1234	yes	yes	yes	yes	23	no	yes	yes
2	27	2	1	2	1	1	1	4	1	no	no	0	0	0	no	no	no	no	no	0	0	0	0	no	no	no	no	0	0	0	234	no	yes	yes	yes	no	123	yes	yes	yes	3	no	no	yes	no	23	no	yes	yes
2	28	2	1	2	1	1	2	4	1	no	no	0	0	0	no	no	no	no	no	0	0	0	0	no	no	no	no	0	0	0	235	no	yes	yes	no	yes	13	yes	no	yes	13	yes	no	yes	no	3	no	no	yes
1	28	2	1	2	1	1	2	4	3	no	no	0	0	0	no	no	no	no	no	0	0	0	0	no	no	no	no	0	0	0	34	no	no	yes	yes	no	13	yes	no	yes	123	yes	yes	yes	no	23	no	yes	yes
1	32	3	2	2	1	1	3	3	1	no	no	0	0	0	no	no	no	no	no	0	0	0	0	no	no	no	no	0	0	0	12345	yes	yes	yes	yes	yes	12	yes	yes	no	3	no	no	yes	no	3	no	no	yes
1	38	3	1	2	1	1	5	2	1	no	no	0	0	0	no	no	no	no	no	0	0	0	0	no	no	no	no	0	0	0	134	yes	no	yes	yes	no	123	yes	yes	yes	3	no	no	yes	no	123	yes	yes	yes
1	40	4	5	2	1	1	4	3	1	no	no	0	0	0	no	no	no	no	no	0	0	0	0	no	no	no	no	0	0	0	12345	yes	yes	yes	yes	yes	123	yes	yes	yes	123	yes	yes	yes	no		no	no	no
	40	4	3	1	1	1	5	2	1	no	no	0	0	0	no	no	no	no	no	0	0	0	0	no	no	no	no	0	0	0	134	yes	no	yes	yes	no	13	yes	no	yes	1234	yes	yes	yes	yes	236	no	yes	yes
1	44	4	1	2	1	1	6	1	1	no	no	0	0	0	no	no	no	no	no	0	0	0	0	no	no	no	no	0	0	0	1234	yes	yes	yes	yes	no	13	yes	no	yes	3	no	no	yes	no	2	no	yes	no
1	45	4	2	2	1	1	6	2	1	no	no	0	0	0	no	no	no	no	no	0	0	0	0	no	no	no	no	0	0	0	34	no	no	yes	yes	no	13	yes	no	yes	23	no	yes	yes	no	23	no	yes	yes
1	51	5	1	1	1	1	6	2	1	no	no	0	0	0	no	no	no	no	no	0	0	0	0	no	no	no	no	0	0	0	345	no	no	yes	yes	yes	13	yes	no	yes	23	no	yes	yes	no	23	no	yes	yes
2	52	5	1	1	1	1	6	1	1	no	no	0	0	0	no	no	no	no	no	0	0	0	0	no	no	no	no	0	0	0	234	no	yes	yes	yes	no	123	yes	yes	yes	1234	yes	yes	yes	yes	123456	yes	yes	yes
1	28	2	2	2	1	1	1	5	1	yes	yes	2	0	0	no	no	no	no	no	0	0	0	0	no	no	no	no	0	0	0	34	no	no	yes	yes	no	13	yes	no	yes	3	no	no	yes	no	2	no	yes	no
1	29	2	1	2	1	1	2	4	3	yes	yes	3	0	0	no	no	no	no	no	0	0	0	0	no	no	no	no	0	0	0	245	no	yes	no	yes	yes	1	yes	no	no	2	no	yes	no	no	2	no	yes	no
1	30	3	5	2	1	1	2	4	1	yes	yes	1	0	0	no	no	no	no	no	0	0	0	0	no	no	no	no	0	0	0	4	no	no	no	yes	no	13	yes	no	yes	23	no	yes	yes	no	123	yes	yes	yes
1	32	3	1	2	1	1	3	3	3	yes	yes	2	0	0	no	no	no	no	no	0	0	0	0	no	no	no	no	0	0	0	34	no	no	yes	yes	no	123	yes	yes	yes	3	no	no	yes	no	235	no	yes	yes
1	32	3	2	2	1	1	3	3	1	yes	no	0	1	1	no	no	no	no	no	0	0	0	0	no	no	no	no	0	0	0	1234	yes	yes	yes	yes	no	123	yes	yes	yes	3	no	no	yes	no	23	no	yes	yes
1	39	3	1	2	1	1	4	2	1	yes	yes	1	0	0	no	no	no	no	no	0	0	0	0	no	no	no	no	0	0	0	234	no	yes	yes	yes	no	123	yes	yes	yes	12	yes	yes	no	no	3	no	no	yes
1	40	4	2	1	1	1	5	5	3	yes	yes	1	0	0	no	no	no	no	no	0	0	0	0	no	no	no	no	0	0	0	34	no	no	yes	yes	no	123	yes	yes	yes	23	no	yes	yes	no	2	no	yes	no
1	28	2	1	2	1	1	2	4	3	yes	yes	3	1	3	no	no	no	no	no	0	0	0	0	no	no	no	no	0	0	0	2345	no	yes	yes	yes	yes	123	yes	yes	yes	123	yes	yes	yes	no	2	no	yes	no
1	39	3	1	2	1	1	4	2	1	yes	yes	2	1	2	no	no	no	no	no	0	0	0	0	no	no	no	no	0	0	0	13	yes	no	yes	no	no	13	yes	no	yes	23	no	yes	yes	no	12	yes	yes	no
2	40	4	2	2	1	1	5	2	1	yes	yes	3	1	3	no	no	no	no	no	0	0	0	0	no	no	no	no	0	0	0	1234	yes	yes	yes	yes	no	1	yes	no	no	23	no	yes	yes	no	12	yes	yes	no
2	48	4	1	2	1	1	6	2	3	yes	yes	2			no	no	no	no	no	0	0	0	0	no	no	no	no	0	0	0	1345	yes	no	yes	yes	yes	123	yes	yes	yes	1234	yes	yes	yes	yes	36	no	no	yes
2	50	5	1	2	1	1	5	1	1	yes	yes	1	1	1	no	no	no	no	no	0	0	0	0	no	no	no	no	0	0	0	1	yes	no	no	no	no	2	no	yes	no	1	yes	no	no	no	23	no	yes	yes
1	50	5	1	1	1	1	6	2	1	yes	yes	1	1	1	no	no	no	no	no	0	0	0	0	no	no	no	no	0	0	0	34	no	no	yes	yes	no	1	yes	no	no	3	no	no	yes	no	2	no	yes	no
1	27	2	2	2	1	1	2	5	3	yes	yes	1	0	0	no	no	no	no		0	0	0		no	no	no	no	0	0	0	1	yes	no	no	no	no	1	yes	no	no	3	no	no	yes	no	5	no	no	no
2	42	4	1	2	1	1	4	2	3	yes	yes	2	1	2	no	no	no	no		0	0	0		no	no	no	no	0	0	0	34	no	no	yes	yes	no	13	yes	no	yes	3	no	no	yes	no	2	no	yes	no
1	39	3	1	2	1	1	4	2	1
2	38	3	1	2	1	1	3	3	3	yes	yes	2	1	1																	3	no	no	yes	no	no	123	yes	yes	yes	1	yes	no	no	no	256	no	yes	no
1	50	5	1	1	1	1	6	1	1	yes	yes	3																			4	no	no	no	yes	no	1	yes	no	no	3	no	no	yes	no	6	no	no	no
1	55	5	1	1	1	1	6	1	1	yes	yes	1																			4	no	no	no	yes	no	3	no	no	yes	2	no	yes	no	no	12	yes	yes	no
1	43	4	1	2	1	1	5	2	1	no	no	0	0	0	no	no	no	no	no	0	0	0	0	no	no	no	no	0	0	0	3	no	no	yes	no	no	3	no	no	yes	3	no	no	yes	no	3	no	no	yes
1	40	4	1	1	1	1	5	3	1	yes	yes	1	0	0	no	no	no	no	no	0	0	0	0	no	no	no	no	0	0	0	34	no	no	yes	yes	no	123	yes	yes	yes	1	yes	no	no	no	2	no	yes	no
1	39	3	1	2	1	1	5	2	1	yes	yes	2	1	2	no	no	no	no	no	0	0	0	0	no	no	no	no	0	0	0	234	no	yes	yes	yes	no	123	yes	yes	yes	3	no	no	yes	no	25	no	yes	no
2	49	4	5	2	1	1	6	1	1	yes	yes	2	1	2	no	no	no	no	no	0	0	0	0	no	no	no	no	0	0	0	234	no	yes	yes	yes	no	123	yes	yes	yes	13	yes	no	yes	no	256	no	yes	no
1	53	5	2	2	1	1	6	1	1	yes	yes	3	1	2	no	no	no	no	no	0	0	0	0	no	no	no	no	0	0	0	4	no	no	no	yes	no	13	yes	no	yes	23	no	yes	yes	no	15	yes	no	no
1	41	4	1	2	1	1	5	1	1	no	no	0	0	0	no	no	no	no	no	0	0	0	0	no	no	no	no	0	0	0	34	no	no	yes	yes	no	1	yes	no	no	3	no	no	yes	no	23	no	yes	yes
1	50	5	5	1	1	1	6	1	1	no	no	0	0	0	no	no	no	no	no	0	0	0	0	no	no	no	no	0	0	0	24	no	yes	no	yes	no	123	yes	yes	yes	123	yes	yes	yes	no	123	yes	yes	yes
1	48	4	5	1	2	2	6	2	3	yes	yes	3	1	2	no	no	no	no		0	0	0		no	no	no	no	0	0	0	12345	yes	yes	yes	yes	yes	123	yes	yes	yes	3	no	no	yes	no	25	no	yes	no
	28	2	5	1	1	1	2	4	1	yes	yes	2	1	1	no	no	no	no	no	0	0	0	0	no	no	no	no	0	0	0	2345	no	yes	yes	yes	yes	123	yes	yes	yes	23	no	yes	yes	no	2	no	yes	no
1	28	2	1	2	1	1	2	4	1	no	no	0	0	0	no	no	no	no	no	0	0	0	0	no	no	no	no	0	0	0	345	no	no	yes	yes	yes	13	yes	no	yes	3	no	no	yes	no	2	no	yes	no
1	44	4	1	2	1	1	6	1	1	yes	yes	1	0	0	no	no	no	no	no	0	0	0	0	no	no	no	no	0	0	0	13	yes	no	yes	no	no	13	yes	no	yes	23	no	yes	yes	no	123	yes	yes	yes
1	43	4	1	1	1	1	5	2	1	yes	yes	2	0	0	no	no	no	no	no	0	0	0	0	no	no	no	no	0	0	0	01345	yes	no	yes	yes	yes	13	yes	no	yes	2	no	yes	no	no	2	no	yes	no
1	60	6	1	1	1	1	6	1	1	yes	yes	2																			34	no	no	yes	yes	no	3	no	no	yes	3	no	no	yes	no	1	yes	no	no
1	35	3	2	1	1	1	5	1	1	yes	yes	3	1	3	no	no	no	no	no	0	0	0	0	no	no	no	no	0	0	0	13	yes	no	yes	no	no	13	yes	no	yes	123	yes	yes	yes	no	2	no	yes	no
1	50	5	1		1	1	6	1	1	yes	yes	1	0	0	no	no	no	no	no	0	0	0	0	no	no	no	no	0	0	0	12345	yes	yes	yes	yes	yes	123	yes	yes	yes		no	no	no	no	2	no	yes	no
	48	4	1	1	1	1	6	1	1	no	no	0	0	0	no	no	no	no	no	0	0	0	0	no	no	no	no	0	0	0	345	no	no	yes	yes	yes	3	no	no	yes	123	yes	yes	yes	no	3	no	no	yes
2	33	3	1	1	2	2	3	3	1	yes	yes	2	0	0	no	no	no	no	no	0	0	0	0	no	no	no	no	0	0	0	4	no	no	no	yes	no	1	yes	no	no	34	no	no	yes	yes	2	no	yes	no
1	45	4	1	1	1	1	6	1	1	no	no	0	0	0	no	no	no	no	no	0	0	0	0	no	no	no	no	0	0	0	34	no	no	yes	yes	no	13	yes	no	yes	13	yes	no	yes	no	123	yes	yes	yes
1	52	5	1	1	1	1	6	1	1	yes	yes	2	0	0	no	no	no	no	no	0	0	0	0	no	no	no	no	0	0	0	12	yes	yes	no	no	no	123	yes	yes	yes		no	no	no	no	23	no	yes	yes
1	50	5	1	1	1	1	6	1	3	yes	yes	1	1	2	no	no	no	no	no	0	0	0	0	no	no	no	no	0	0	0	34	no	no	yes	yes	no	3	no	no	yes	2	no	yes	no	no	2	no	yes	no
1	40	4	1	2	1	1	5	2	1	yes	yes	1	0	0	no	no	no	no	no	0	0	0	0	no	no	no	no	0	0	0	4	no	no	no	yes	no	13	yes	no	yes	2	no	yes	no	no	2	no	yes	no
1	43	4	1	1	1	1	5	2	3	yes	yes	2	0	0	no	no	no	no	no	0	0	0	0	no	no	no	no	0	0	0	134	yes	no	yes	yes	no	13	yes	no	yes	3	no	no	yes	no	2	no	yes	no
1	45	4	5	1	2	2	6	2	1	yes	yes	1	0	0	no	no	no	no	no	0	0	0	0	no	no	no	no	0	0	0	34	no	no	yes	yes	no	13	yes	no	yes	13	yes	no	yes	no	2	no	yes	no
1	38	3	2	1	2	2	5	2	1	no	no	0	0	0	no	no	no	no	no	0	0	0	0	no	no	no	no	0	0	0	34	no	no	yes	yes	no	1	yes	no	no	123	yes	yes	yes	no	1236	yes	yes	yes
1	42	4	5	1	2	2	5	1	1	no	no	0	0	0	no	no	no	no	no	0	0	0	0	no	no	no	no	0	0	0	1234	yes	yes	yes	yes	no	13	yes	no	yes	13	yes	no	yes	no	2356	no	yes	yes
1	45	4	1	1	2	2	6	1	1	no	no	0	0	0	no	no	no	no	no	0	0	0	0	no	no	no	no	0	0	0	13	yes	no	yes	no	no	2	no	yes	no	3	no	no	yes	no	2	no	yes	no
1	39	3	2	1	2	2	5	2	1	yes	yes	1	0	0	no	no	no	no	no	0	0	0	0	no	no	no	no	0	0	0	34	no	no	yes	yes	no	13	yes	no	yes	1	yes	no	no	no	2	no	yes	no
1	48	4	1	1	1	1	6	2	1	no	no	0	0	0	no	no	no	no	no	0	0	0	0	no	no	no	no	0	0	0	345	no	no	yes	yes	yes	3	no	no	yes	3	no	no	yes	no	23	no	yes	yes
1	41	4	2	1	1	1	6	2	1	yes	yes	1	0	0	no	no	no	no	no	0	0	0	0	no	no	no	no	0	0	0	1234	yes	yes	yes	yes	no	13	yes	no	yes	123	yes	yes	yes	no	23	no	yes	yes
1	56	5	1	1	1	1	6	1	1	yes	yes	2	0	0	no	no	no	no	no	0	0	0	0	no	no	no	no	0	0	0	34	no	no	yes	yes	no	123	yes	yes	yes	3	no	no	yes	no	3	no	no	yes
1	37	3	1	2	1	1	3	3	3	yes	yes	2			no	no	no	no	no	0	0	0	0	no	no	no	no	0	0	0	34	no	no	yes	yes	no	1	yes	no	no	2	no	yes	no	no	2	no	yes	no
	25	2	1	2	1	1	1	5	1	yes	yes	1	0	0	no	no	no	no	no	0	0	0	0	no	no	no	no	0	0	0	3	no	no	yes	no	no	1	yes	no	no	2	no	yes	no	no	6	no	no	no
1	35	3	5	1	1	1	4	2	3	yes	yes	3	1	3	no	no	no	no	no	0	0	0	0	no	no	no	no	0	0	0	34	no	no	yes	yes	no	13	yes	no	yes	2	no	yes	no	no	25	no	yes	no
2	50	5	1	2	1	1	6	1	1	yes	yes	3	1	3	no	no	no	no		0	0	0		no	no	no	no	0	0	0	1345	yes	no	yes	yes	yes	13	yes	no	yes	3	no	no	yes	no	23	no	yes	yes
1	50	5	5	1	1	1	6	1	1	yes	yes	2	1	2	yes		yes				2										345	no	no	yes	yes	yes	123	yes	yes	yes	23	no	yes	yes	no	236	no	yes	yes
1	43	4	5	1	1	1	4	3	1	yes	yes	1			no	no	no	no	no	0	0	0	0	no	no	no	no	0	0	0	12345	yes	yes	yes	yes	yes	13	yes	no	yes	12	yes	yes	no	no	23	no	yes	yes
1	44	4	5	1	1	1	6	2	1																						234	no	yes	yes	yes	no	13	yes	no	yes	3	no	no	yes	no	12	yes	yes	no
1	50	5	1	1	1	1	5	1	1	no	no	0	0	0	no	no	no	no	no	0	0	0	0	no	no	no	no	0	0	0	12345	yes	yes	yes	yes	yes	13	yes	no	yes	123	yes	yes	yes	no	23	no	yes	yes
1	42	4	1	1	2	2	6	2	1	no	no	0	0	0	no	no	no	no	no	0	0	0	0	no	no	no	no	0	0	0	2345	no	yes	yes	yes	yes	1	yes	no	no	2	no	yes	no	no	2	no	yes	no
	35	3	5	2	1	1	4	3	3	yes	yes	3	1	2	no	no	no	no	no	0	0	0	0	yes	yes	no	no	1	0	0	34	no	no	yes	yes	no	123	yes	yes	yes	23	no	yes	yes	no	2	no	yes	no
1	47	4	5	1	1	1	6	1	1	yes	yes	2	1	2	no	no	no	no	no	0	0	0	0	no	no	no	no	0	0	0	12345	yes	yes	yes	yes	yes	123	yes	yes	yes	3	no	no	yes	no	2	no	yes	no
1	47	4	5	1	2	4	6	1	3	yes	yes	3			no	no	no	no	no	0	0	0	0	no	no	no	no	0	0	0	12345	yes	yes	yes	yes	yes	13	yes	no	yes	2	no	yes	no	no	1	yes	no	no
1	50	5		1	1	1	6	1	3	yes	yes	3	1	3	yes	yes	no	no	no	3	0	0	0	no	no	no	no	0	0	0	34	no	no	yes	yes	no	13	yes	no	yes	3	no	no	yes	no	2	no	yes	no
1	40	4	1	2	1	1	5	2	1	yes	yes	1	1	1	no	no	no	no	no	0	0	0	0	no	no	no	no	0	0	0	34	no	no	yes	yes	no	1	yes	no	no	123	yes	yes	yes	no	25	no	yes	no
1	49	4	3	2	2	4	6	1	1	yes	yes	1			no	no	no	no	no	0	0	0	0	no	no	no	no	0	0	0	234	no	yes	yes	yes	no	3	no	no	yes	1	yes	no	no	no	6	no	no	no
1	47	4		1	2	4	6	1
1	49	4	5	1	2	2	5	2	1	yes	yes	2	0	0	no	no	no	no	no	0	0	0	0	no	no	no	no	0	0	0	34	no	no	yes	yes	no	13	yes	no	yes		no	no	no	no	2	no	yes	no
1	43	4	1	2	1	1	6	2	3	yes	yes	3	1	1	no	no	no	no	no	0	0	0	0	yes	yes	no	no	2	0	0	12345	yes	yes	yes	yes	yes	13	yes	no	yes	124	yes	yes	no	yes	2	no	yes	no
1	55	5	5	2	1	1	6	1	1	yes	yes	3			yes	yes	yes			2	1			no	no	no	no	0	0	0	34	no	no	yes	yes	no	123	yes	yes	yes	1234	yes	yes	yes	yes	1234	yes	yes	yes
1	29	2	2	2	1	1	2	4	1	no	no	0	0	0	no	no	no	no	no	0	0	0	0	no	no	no	no	0	0	0	1235	yes	yes	yes	no	yes	13	yes	no	yes		no	no	no	no	2	no	yes	no
1	32	3	5	1	1	1	3	4	1	no	no	0	0	0	no	no	no	no	no	0	0	0	0	no	no	no	no	0	0	0	134	yes	no	yes	yes	no	13	yes	no	yes	13	yes	no	yes	no	123	yes	yes	yes
2	33	3	5	2	1	1	3	3	1	no	no	0	0	0	no	no	no	no	no	0	0	0	0	no	no	no	no	0	0	0	134	yes	no	yes	yes	no	1	yes	no	no	1	yes	no	no	no	2	no	yes	no
1	34	3	1	1	1	1	4	3	1	no	no	0	0	0	no	no	no	no	no	0	0	0	0	no	no	no	no	0	0	0	134	yes	no	yes	yes	no	13	yes	no	yes	2	no	yes	no	no	2	no	yes	no
1	35	3	1	2	1	1	3	3	3	no	no	0	0	0	no	no	no	no	no	0	0	0	0	no	no	no	no	0	0	0	1234	yes	yes	yes	yes	no	123	yes	yes	yes	3	no	no	yes	no	2	no	yes	no
1	40	4	1	2	1	1	5	2	1	no	no	0	0	0	no	no	no	no	no	0	0	0	0	no	no	no	no	0	0	0	134	yes	no	yes	yes	no	12	yes	yes	no	3	no	no	yes	no	13	yes	no	yes
1	59	5	3	1	1	1	6	1	1	no	no	0	0	0	no	no	no	no	no	0	0	0	0	no	no	no	no	0	0	0	2345	no	yes	yes	yes	yes	13	yes	no	yes	321	yes	yes	yes	no	5	no	no	no
2	27	2	5	2	1	1	2	4	1	yes	yes	1	0	0	no	no	no	no	no	0	0	0	0	no	no	no	no	0	0	0	34	no	no	yes	yes	no	123	yes	yes	yes	2	no	yes	no	no	2	no	yes	no
1	33	3	5	2	1	1	3	3	1	yes	yes	1	0	0	no	no	no	no	no	0	0	0	0	no	no	no	no	0	0	0	3	no	no	yes	no	no	13	yes	no	yes	2	no	yes	no	no	1	yes	no	no
1	34	3	5	2	1	1	3	4	1	yes	yes	1	0	0	no	no	no	no	no	0	0	0	0	no	no	no	no	0	0	0	4	no	no	no	yes	no	1	yes	no	no	3	no	no	yes	no	2	no	yes	no
1	38	3	2	1	1	1	4	2	1	yes	yes	2	0	0	no	no	no	no	no	0	0	0	0	no	no	no	no	0	0	0	134	yes	no	yes	yes	no	13	yes	no	yes	2	no	yes	no	no	2	no	yes	no
1	46	4	2	1	1	1	6	1	1	yes	yes	2	0	0	no	no	no	no	no	0	0	0	0	no	no	no	no	0	0	0	34	no	no	yes	yes	no	13	yes	no	yes	2	no	yes	no	no	2	no	yes	no
1	33	3	5	2	1	1	3	3	3	yes	yes	2	1	2	no	no	no	no	no	0	0	0	0	no	no	no	no	0	0	0	34	no	no	yes	yes	no	13	yes	no	yes		no	no	no	no	1234	yes	yes	yes
1	42	4	2	1	1	1	6	2	1	yes	yes	3	1	1	no	no	no	no	no	0	0	0	0	no	no	no	no	0	0	0	34	no	no	yes	yes	no	13	yes	no	yes	2	no	yes	no	no	2	no	yes	no
2	42	4	1	1	1	1	5	2	1	yes	yes	1			no	no	no	no	no	0	0	0	0	no	no	no	no	0	0	0	34	no	no	yes	yes	no	123	yes	yes	yes	12	yes	yes	no	no		no	no	no
2	48	4	1	2	1	1	6	1	1	yes	yes	1			no	no	no	no	no	0	0	0	0	no	no	no	no	0	0	0	12345	yes	yes	yes	yes	yes	123	yes	yes	yes	12	yes	yes	no	no	234	no	yes	yes
1	50	5	1	2	1	1	6	1	3	yes	yes	2	1	1	no	no	no	no	no	0	0	0	0	no	no	no	no	0	0	0	34	no	no	yes	yes	no	123	yes	yes	yes	1	yes	no	no	no	1236	yes	yes	yes
1	53	5	5	1	1	1	6	1	1	yes	yes	3	1	3	no	no	no	no	no	0	0	0	0	no	no	no	no	0	0	0	1234	yes	yes	yes	yes	no	13	yes	no	yes	12	yes	yes	no	no	2	no	yes	no
1	46	4	5	2	1	1	6	1	1	yes	yes	3	1	2	yes	yes	yes	yes	yes	1	1	1	1	no	no			0			34	no	no	yes	yes	no	13	yes	no	yes	123	yes	yes	yes	no	236	no	yes	yes
1	36	3	1	2	1	1	3	3	3	yes	yes	2	0	0	no		no	no	no		0	0	0								34	no	no	yes	yes	no	13	yes	no	yes	3	no	no	yes	no	2	no	yes	no
1	57	5	1	1	1	1	6	1	1	yes	yes	2	1	2																	34	no	no	yes	yes	no	3	no	no	yes	2	no	yes	no	no	2	no	yes	no
1	28	2	1	2	1	1	1	4	3	yes	yes	1	0	0	no	no	no	no	no	0	0	0	0	no	no	no	no	0	0	0	234	no	yes	yes	yes	no	13	yes	no	yes	3	no	no	yes	no	2	no	yes	no
1	31	3	1	1	1	1	4	5	3	yes	yes	1	0	0	no	no	no	no	no	0	0	0	0	no	no	no	no	0	0	0	345	no	no	yes	yes	yes	123	yes	yes	yes	2	no	yes	no	no		no	no	no
1	49	4	5	1	2	2	6	2	3	yes	yes	1			no	no	no	no	no	0	0	0	0	no	no	no	no	0	0	0	134	yes	no	yes	yes	no	123	yes	yes	yes	1	yes	no	no	no	56	no	no	no
1	51	5	5	1	2	2	6	1	1																						3	no	no	yes	no	no	13	yes	no	yes	3	no	no	yes	no	2	no	yes	no
1	39	3	5	1	2	2	4	2	1	yes	yes	1	0	0	no	no	no	no	no	0	0	0	0	no	no	no	no	0	0	0	134	yes	no	yes	yes	no	13	yes	no	yes	3	no	no	yes	no	2	no	yes	no
1	36	3	5	1	2	2	4	3	3	yes	yes	2	1	1	no	no	no	no	no	0	0	0	0	no	no	no	no	0	0	0	34	no	no	yes	yes	no	123	yes	yes	yes	3	no	no	yes	no	2	no	yes	no
1	35	3	5	1	2	2	4	3	1	yes	yes	3	1	1	no	no	no	no	no	0	0	0	0	no	no	no	no	0	0	0	34	no	no	yes	yes	no	12	yes	yes	no	1	yes	no	no	no	2	no	yes	no
1	38	3	5	1	2	2	4	3	3	yes	yes	2	1	2	no	no	no	no	no	0	0	0	0	no	no	no	no	0	0	0	12345	yes	yes	yes	yes	yes	123	yes	yes	yes	3	no	no	yes	no	1235	yes	yes	yes
1	44	4	5	1	2	2	6	1	1	yes	yes	1			no	no	no	no	no	0	0	0	0	no	no	no	no	0	0	0	34	no	no	yes	yes	no	13	yes	no	yes	2	no	yes	no	no	2	no	yes	no
1	50	5	1	1	1	1	6	1	1	yes	yes	3	1	2																	2345	no	yes	yes	yes	yes	123	yes	yes	yes	3	no	no	yes	no	25	no	yes	no
1	46	4	5	1	2	2	6	1	1	no	no	0	0	0	no	no	no	no	no	0	0	0	0	no	no	no	no	0	0	0	3	no	no	yes	no	no	1	yes	no	no	2	no	yes	no	no	2	no	yes	no
1	51	5	2	1	2	2	6	1	1	yes	yes	1	1	1	no	no	no	no	no	0	0	0	0	no	no	no	no	0	0	0	3	no	no	yes	no	no	1	yes	no	no	3	no	no	yes	no	23	no	yes	yes
1	42	4	1	1	1	1	5	2	1	yes	yes	2	0	0	no	no	no	no	no	0	0	0	0	no	no	no	no	0	0	0	234	no	yes	yes	yes	no	13	yes	no	yes	3	no	no	yes	no	2	no	yes	no
1	44	4	5	2	1	1	6	1	3	yes	yes	1	0	0	no	no	no	no	no	0	0	0	0	no	no	no	no	0	0	0	12345	yes	yes	yes	yes	yes	13	yes	no	yes	3	no	no	yes	no	3	no	no	yes
1	44	4	5	2	1	1	6	1	3	yes	yes	1	0	0	no	no	no	no	no	0	0	0	0	no	no	no	no	0	0	0	12345	yes	yes	yes	yes	yes	13	yes	no	yes	3	no	no	yes	no	3	no	no	yes
1	45	4	1	2	1	1	2	1	1	yes	yes	1	0	0	no	no	no	no	no	0	0	0	0	no	no	no	no	0	0	0	15	yes	no	no	no	yes	13	yes	no	yes	3	no	no	yes	no	2	no	yes	no
1	46	4	5	2	1	1	6	1	1	yes	yes	1	0	0	no	no	no	no	no	0	0	0	0	no	no	no	no	0	0	0	1245	yes	yes	no	yes	yes	13	yes	no	yes	123	yes	yes	yes	no	2	no	yes	no
1	39	3	2	1	1	1	5	3	1	yes	yes	3	1	3	no	no	no	no	no	0	0	0	0	no	no	no	no	0	0	0	2345	no	yes	yes	yes	yes	123	yes	yes	yes	123	yes	yes	yes	no	12356	yes	yes	yes
1	48	4	1	1	1	1	6	1	1	no	no	0	0	0	no	no	no	no	no	0	0	0	0	no	no	no	no	0	0	0	12345	yes	yes	yes	yes	yes	123	yes	yes	yes	3	no	no	yes	no	2	no	yes	no
1	54	5	2	1	2	2	6	2	1	no	no	0	0	0	no	no	no	no	no	0	0	0	0	no	no	no	no	0	0	0	34	no	no	yes	yes	no	13	yes	no	yes	3	no	no	yes	no	3	no	no	yes
1	49	4	1	1	1	1	6	2	1	yes	yes	1																			2345	no	yes	yes	yes	yes	13	yes	no	yes	23	no	yes	yes	no	23	no	yes	yes
1	30	3	3	2	1	1	2	3	1	yes	yes	2			no	no	no	no	no	0	0	0	0	no	no	no	no	0	0	0	34	no	no	yes	yes	no	13	yes	no	yes	23	no	yes	yes	no	2	no	yes	no
1	39	3	5	1	2	2	4	3	1	yes	yes	1																			134	yes	no	yes	yes	no	13	yes	no	yes	3	no	no	yes	no	2	no	yes	no
1	45	4	1	1	2	2	6	2	1	yes	yes	2	0	0	yes	yes	no	no		1	0	0		no	no	no	no	0	0	0	345	no	no	yes	yes	yes	123	yes	yes	yes	123	yes	yes	yes	no	236	no	yes	yes
1			5	1	2	2	6	2	1	no			0	0	no	no	no	no	no	0	0	0	0	no	no	no	no	0	0	0	12345	yes	yes	yes	yes	yes	123	yes	yes	yes	2	no	yes	no	no	2	no	yes	no
1	38	3	2	2	2	2	4	2	1	yes	yes	1	0	0	no	no	no	no	no	0	0	0	0	no	no	no	no	0	0	0	034	no	no	yes	yes	no	1	yes	no	no	3	no	no	yes	no	2	no	yes	no
1	35	3	5	1	2	2	4	3	1	yes	yes	3																			34	no	no	yes	yes	no	13	yes	no	yes	3	no	no	yes	no	2	no	yes	no
1	46	4	5	1	2	2	6	1	1	yes	yes	2	1	1																	34	no	no	yes	yes	no	13	yes	no	yes	3	no	no	yes	no		no	no	no
1	39	3	5	1	1	1	4	3	3	yes			1	3	yes	yes	yes			3	1			no	no	no	no	0	0	0	34	no	no	yes	yes	no	13	yes	no	yes	123	yes	yes	yes	no	25	no	yes	no
1	50	5	5	1	1	1	6	1	1	no	no	0	0	0	no	no	no	no	no	0	0	0	0	no	no	no	no	0	0	0	12345	yes	yes	yes	yes	yes	123	yes	yes	yes	13	yes	no	yes	no	23	no	yes	yes
1	50	5	2	1	1	1	6	1	1	no	no	0	0	0	no	no	no	no	no	0	0	0	0	no	no	no	no	0	0	0	34	no	no	yes	yes	no	13	yes	no	yes	3	no	no	yes	no	123	yes	yes	yes
1	48	4	1	1	1	1	6	1	1	yes	yes	2	0	0	no	no	no	no	no	0	0	0	0	no	no	no	no	0	0	0	345	no	no	yes	yes	yes	1	yes	no	no	3	no	no	yes	no	2	no	yes	no
1	42	4	5	1	1	1	5	2	1	yes	yes	1	1	1	no	no	no	no	no	0	0	0	0	no	no	no	no	0	0	0	34	no	no	yes	yes	no	13	yes	no	yes	123	yes	yes	yes	no	12	yes	yes	no
1	40	4	2	1	1	1	5	1	1	yes	yes	3	1	3																	345	no	no	yes	yes	yes	123	yes	yes	yes	3	no	no	yes	no	256	no	yes	no
1	48	4	1	1	1	1	6	1	1	yes	yes	3	1	3																	345	no	no	yes	yes	yes	123	yes	yes	yes	3	no	no	yes	no	256	no	yes	no
1	65	6	5	1	1	1	6	1	1	yes	yes	2	1	2																	134	yes	no	yes	yes	no	13	yes	no	yes	13	yes	no	yes	no	1	yes	no	no
1	40	4	2		1	1	5	2	1	no	no	0	0	0	no	no	no	no	no	0	0	0	0	no	no	no	no	0	0	0	34	no	no	yes	yes	no	13	yes	no	yes	23	no	yes	yes	no		no	no	no
2	44	4	1	1	1	1	6	1	1	yes	yes	2	0	0	no	no	no	no	no	0	0	0	0	no	no	no	no	0	0	0	234	no	yes	yes	yes	no	1	yes	no	no	3	no	no	yes	no	2	no	yes	no
2	44	4	5	2	1	1	4	1	1	yes	yes	1	1	1	no	no	no	no	no	0	0	0	0	no	no	no	no	0	0	0	12345	yes	yes	yes	yes	yes	13	yes	no	yes	3	no	no	yes	no	12	yes	yes	no
1	50	5	1	1	1	1	6	2	1																						234	no	yes	yes	yes	no	1	yes	no	no	23	no	yes	yes	no	12	yes	yes	no
1	52	5	1	1	1	1	6	2	1	yes	yes	2																			4	no	no	no	yes	no	1	yes	no	no	1	yes	no	no	no	16	yes	no	no
1	45	4	2	1	2	2	6	2	1	yes	yes	2	1	1	no	no	no	no	no	0	0	0	0	no	no	no	no	0	0	0	34	no	no	yes	yes	no	13	yes	no	yes	13	yes	no	yes	no	1	yes	no	no
	41	4	2	1	2	2	4	3	3	yes	yes	1			yes	yes				1											1234	yes	yes	yes	yes	no	123	yes	yes	yes	3	no	no	yes	no	2	no	yes	no
2	50	5	5	1	2	2	5	2	1	yes			1	1																	234	no	yes	yes	yes	no	123	yes	yes	yes	3	no	no	yes	no	12	yes	yes	no
1	52	5	1	1	2	2	6	1	3	yes	yes	2	1	2	yes	yes	yes	yes	yes	1	1	1	1								34	no	no	yes	yes	no	1	yes	no	no	23	no	yes	yes	no	25	no	yes	no
1	49	4	5	1	1	1	6	1	1	yes	no	0	1	1	no	no	no	no	no	0	0	0	0	no	no	no	no	0	0	0	34	no	no	yes	yes	no	13	yes	no	yes	13	yes	no	yes	no	12	yes	yes	no
	50	5	1	2	1	1	6	1	1	no	no	0	0	0	no	no	no	no	no	0	0	0	0	no	no	no	no	0	0	0	34	no	no	yes	yes	no	13	yes	no	yes	23	no	yes	yes	no	23	no	yes	yes
1	50	5	1	1	2	2	6	1	1	yes	yes	1																			345	no	no	yes	yes	yes	123	yes	yes	yes	13	yes	no	yes	no	2356	no	yes	yes
	40	4	1	1	1	1	5	2	1	no	no	0	0	0	no	no	no	no	no	0	0	0	0	no	no	no	no	0	0	0	134	yes	no	yes	yes	no	123	yes	yes	yes	1	yes	no	no	no	2	no	yes	no
1	50	5	1	2	1	1	6	1	1	yes	yes	3	1	2	no	no	no	no	no	0	0	0	0	no	no	no	no	0	0	0	34	no	no	yes	yes	no	123	yes	yes	yes	23	no	yes	yes	no	23	no	yes	yes
1	46	4	3	2	1	1	6	1	1	yes	yes	2	1	2	no	no	no	no	no	0	0	0	0	no	no	no	no	0	0	0	34	no	no	yes	yes	no	3	no	no	yes	2	no	yes	no	no	23	no	yes	yes
1	60	6	5	1	2	2	6	1	1	yes	yes	2	1	2	yes	yes	yes	yes	yes	1	1	1	1	no	no	no	no	0	0	0	234	no	yes	yes	yes	no	13	yes	no	yes	2	no	yes	no	no	2	no	yes	no
1	39	3	1	2	1	1	5	1	1	no	no	0	0	0	no	no	no	no	no	0	0	0	0	no	no	no	no	0	0	0	0134	yes	no	yes	yes	no	13	yes	no	yes	1	yes	no	no	no	2	no	yes	no
1	41	4	5	2	1	1	4	1	1	no	no	0	0	0	no	no	no	no	no	0	0	0	0	no	no	no	no	0	0	0	34	no	no	yes	yes	no	13	yes	no	yes	3	no	no	yes	no	236	no	yes	yes
1	48	4	1	2	1	1	6	1	1	no	no	0			no	no	no	no	no	0	0	0	0	no	no	no	no	0	0	0	1234	yes	yes	yes	yes	no	123	yes	yes	yes	3	no	no	yes	no	256	no	yes	no
1	50	5	2	2	1	1	6	1	1	no	no	0	0	0	no	no	no	no	no	0	0	0	0	no	no	no	no	0	0	0	12345	yes	yes	yes	yes	yes	13	yes	no	yes	123	yes	yes	yes	no	56	no	no	no
1	49	4	2	1	1	1	6	1	3	yes	yes	2	0	0	no	no	no	no	no	0	0	0	0	no	no	no	no	0	0	0	4	no	no	no	yes	no	123	yes	yes	yes	2	no	yes	no	no	2	no	yes	no
1	46	4	1	2	1	1	6	1	1	yes	yes	1	1	1	no	no	no	no	no	0	0	0	0	no	no	no	no	0	0	0	23	no	yes	yes	no	no	1	yes	no	no	12	yes	yes	no	no	23	no	yes	yes
1	43	4	5	1	2	2	6	2	1	yes	yes	2			no	no	no	no	no	0	0	0	0	no	no	no	no	0	0	0	345	no	no	yes	yes	yes	13	yes	no	yes	123	yes	yes	yes	no	23	no	yes	yes
1	41	4	2	2	1	1	4	2	1	no	no	0	0	0	no	no	no	no	no	0	0	0	0	no	no	no	no	0	0	0	14	yes	no	no	yes	no	13	yes	no	yes	12	yes	yes	no	no	12	yes	yes	no
	48	4	1	2	1	1	6	1	3	no	no	0	0	0	no	no	no	no	no	0	0	0	0	no	no	no	no	0	0	0	1234	yes	yes	yes	yes	no	1	yes	no	no	13	yes	no	yes	no	23	no	yes	yes
1	48	4	1	1	1	1	6	1	1	yes	yes	2																			12345	yes	yes	yes	yes	yes	123	yes	yes	yes	123	yes	yes	yes	no	123	yes	yes	yes
1	60	6	5	2	2	4	6	1	1	no	no	0	0	0	no	no	no	no	no	0	0	0	0	no	no	no	no	0	0	0	12345	yes	yes	yes	yes	yes	123	yes	yes	yes	34	no	no	yes	yes	123	yes	yes	yes
1	46	4	1	2	1	1	6	1	1	yes	yes	2	0	0	yes	yes	yes	yes	yes	1	1	1	1	no	no	no	no	0	0	0	234	no	yes	yes	yes	no	123	yes	yes	yes	123	yes	yes	yes	no	1234	yes	yes	yes
1			1	2	1	1	6	1	1	yes	yes	3	1	3	yes	yes				2				no	no	no	no	0	0	0	134	yes	no	yes	yes	no	13	yes	no	yes	34	no	no	yes	yes	1234	yes	yes	yes
1	25	2	3	2	1	1		5	1	no	no	0	0	0	no	no	no	no	no	0	0	0	0	no	no	no	no	0	0	0	34	no	no	yes	yes	no	12	yes	yes	no	23	no	yes	yes	no	123	yes	yes	yes
2	28	2	2	2	1	1	2	4	1	no	no	0	0	0	no	no	no	no	no	0	0	0	0	no	no	no	no	0	0	0	34	no	no	yes	yes	no	1	yes	no	no	3	no	no	yes	no	123	yes	yes	yes
1	43	4	5	2	1	1	5	2	1	no	no	0	0	0	no	no	no	no	no	0	0	0	0	no	no	no	no	0	0	0	34	no	no	yes	yes	no	3	no	no	yes	3	no	no	yes	no	123	yes	yes	yes
1	50	5	1	2	1	1	6	1	1	no	no	0	0	0	no	no	no	no	no	0	0	0	0	no	no	no	no	0	0	0	12345	yes	yes	yes	yes	yes	13	yes	no	yes	34	no	no	yes	yes	123	yes	yes	yes
1	26	2	2	2	1	1	1	5	1	yes	yes	1	0	0	no	no	no	no	no	0	0	0	0	no	no	no	no	0	0	0	134	yes	no	yes	yes	no	13	yes	no	yes	3	no	no	yes	no	3	no	no	yes
2	27	2	2	2	1	1	2	4	1	yes	yes	1	0	0	no	no	no	no	no	0	0	0	0	no	no	no	no	0	0	0	13	yes	no	yes	no	no	23	no	yes	yes	12	yes	yes	no	no	25	no	yes	no
1	28	2	3	2	1	1	2	4	1	yes	yes	1	0	0	no	no	no	no	no	0	0	0	0	no	no	no	no	0	0	0	12345	yes	yes	yes	yes	yes	13	yes	no	yes	3	no	no	yes	no	2	no	yes	no
2	28	2	3	2	1	1	2	5	3	yes	yes	2	0	0	no	no	no	no	no	0	0	0	0	no	no	no	no	0	0	0	34	no	no	yes	yes	no	1	yes	no	no	3	no	no	yes	no	25	no	yes	no
1	48	4	1		1	1	6	1	1	yes	yes	2	0	0	no	no	no	no	no	0	0	0	0	no	no	no	no	0	0	0	34	no	no	yes	yes	no	1	yes	no	no	3	no	no	yes	no	2	no	yes	no
2	40	4	1	1	1	1	5	2	3	yes	yes	1	1	1	no	no	no	no	no	0	0	0	0	no	no	no	no	0	0	0	234	no	yes	yes	yes	no	13	yes	no	yes	3	no	no	yes	no	2	no	yes	no
1	46	4	5	1	1	1	6	1	1	yes	yes	2	1	1	no	no	no	no	no	0	0	0	0	no	no	no	no	0	0	0	1234	yes	yes	yes	yes	no	13	yes	no	yes	3	no	no	yes	no	2	no	yes	no
1	52	5	1	1	2	2	6	2	1	no	no	0	0	0	no	no	no	no	no	0	0	0	0	no	no	no	no	0	0	0	12345	yes	yes	yes	yes	yes	123	yes	yes	yes	123	yes	yes	yes	no	236	no	yes	yes
1	53	5	3	1	1	1	6	1	1	yes	yes	2	1	1	no	no	no	no	no	0	0	0	0	no	no	no	no	0	0	0	345	no	no	yes	yes	yes	123	yes	yes	yes	23	no	yes	yes	no	25	no	yes	no
1	56	5	5	1	1	1	6	1	1	no	no	0	0	0	no	no				0				no	no			0			345	no	no	yes	yes	yes	3	no	no	yes	3	no	no	yes	no	23	no	yes	yes
1	51	5	1	2	1	1	6	2	1	yes	yes	2	0	0	yes	yes	no	no	no	1	0	0	0	no	no	no	no	0	0	0	34	no	no	yes	yes	no	13	yes	no	yes	2	no	yes	no	no	2	no	yes	no
1	27	2	1	2	1	1	2	4	1	no	no	0	0	0	no	no	no	no	no	0	0	0	0	no	no	no	no	0	0	0	134	yes	no	yes	yes	no	123	yes	yes	yes	3	no	no	yes	no	2	no	yes	no
1	51	5	1	1	1	1	6	1	1	no	no	0	0	0	no	no	no	no	no	0	0	0	0	no	no	no	no	0	0	0	34	no	no	yes	yes	no	13	yes	no	yes	13	yes	no	yes	no	23	no	yes	yes
1	55	5	1	1	1	1	6	1	1	no	no	0	0	0	no	no	no	no	no	0	0	0	0	no	no	no	no	0	0	0	1234	yes	yes	yes	yes	no	13	yes	no	yes	3	no	no	yes	no	26	no	yes	no
1	42	4	2	2	1	1	5	2	1	yes	yes	1	0	0	no	no	no	no	no	0	0	0	0	no	no	no	no	0	0	0	1234	yes	yes	yes	yes	no	13	yes	no	yes	13	yes	no	yes	no	26	no	yes	no
1	43	4	1	2	1	1	5	2	1	yes	yes	2	0	0	no	no	no	no	no	0	0	0	0	no	no	no	no	0	0	0	3	no	no	yes	no	no	1	yes	no	no	1	yes	no	no	no	2	no	yes	no
1	39	3	1	2	1	1	4	2	1	yes	yes	2	1	3	no	no	no	no	no	0	0	0	0	no	no	no	no	0	0	0	34	no	no	yes	yes	no	123	yes	yes	yes	3	no	no	yes	no	126	yes	yes	no
1	40	4	3	2	1	1	5	2	1	yes	yes	2	1	2	no	no	no	no	no	0	0	0	0	no	no	no	no	0	0	0	12345	yes	yes	yes	yes	yes	123	yes	yes	yes	23	no	yes	yes	no	1235	yes	yes	yes
1	40	4	1	2	1	1	5	1	1	yes	yes	1	1	1	no	no	no	no	no	0	0	0	0	no	no	no	no	0	0	0	234	no	yes	yes	yes	no	13	yes	no	yes	2	no	yes	no	no	2	no	yes	no
1	58	5	1	1	1	1	6	1	1	yes	yes	2	1	1	no	no	no	no	no	0	0	0	0	no	no	no	no	0	0	0	234	no	yes	yes	yes	no	13	yes	no	yes	23	no	yes	yes	no	2	no	yes	no
1	60	6	1	1	1	1	6	1	1	yes	yes	2	1	1	no	no	no	no	no	0	0	0	0	no	no	no	no	0	0	0	134	yes	no	yes	yes	no	13	yes	no	yes	123	yes	yes	yes	no	256	no	yes	no
1	37	3	1	2	1	1	4	3	3	yes	yes	2	0	0	yes	yes	no	no	no	1	0	0	0	no	no	no	no	0	0	0	4	no	no	no	yes	no	1	yes	no	no	13	yes	no	yes	no	35	no	no	yes
1	51	5	5	2	1	1	6	1	1	yes	yes	1	1	1	yes	yes				1											4	no	no	no	yes	no	123	yes	yes	yes	3	no	no	yes	no	6	no	no	no
1	51	5	5	2	1	1	6	1	1	yes	yes	1			yes	yes				1											4	no	no	no	yes	no	123	yes	yes	yes	3	no	no	yes	no	5	no	no	no
1	33	3	5	2	1	1	3	3	1	no	no	0	0	0	no	no	no	no	no	0	0	0	0	no	no	no	no	0	0	0	0234	no	yes	yes	yes	no	13	yes	no	yes	23	no	yes	yes	no	23	no	yes	yes
1	37	3	5	2	1	1	4	3	1	yes	yes	1	0	0	no	no	no	no	no	0	0	0	0	no	no	no	no	0	0	0	2345	no	yes	yes	yes	yes	123	yes	yes	yes	3	no	no	yes	no	1	yes	no	no
1	44	4	1	1	1	1	6	1	1	yes	yes	2	0	0	no	no	no	no	no	0	0	0	0	no	no	no	no	0	0	0	34	no	no	yes	yes	no	123	yes	yes	yes	23	no	yes	yes	no	6	no	no	no
1	50	5	1	1	1	1	6	1	1	no	no	0	0	0	no	no	no	no	no	0	0	0	0	no	no	no	no	0	0	0	3	no	no	yes	no	no	123	yes	yes	yes	123	yes	yes	yes	no	12	yes	yes	no
1	41	4		2	1	1	5	1	1	yes	yes	3	0	0	no	no	no	no	no	0	0	0	0	no	no	no	no	0	0	0	34	no	no	yes	yes	no	13	yes	no	yes	3	no	no	yes	no	236	no	yes	yes
1	27	2	1	2	1	1	1	4	1	no	no	0	0	0	no	no	no	no	no	0	0	0	0	no	no	no	no	0	0	0	134	yes	no	yes	yes	no	13	yes	no	yes	1	yes	no	no	no	3	no	no	yes
1	29	2	1	1	1	1	3	5	1	no	no	0	0	0	no	no	no	no	no	0	0	0	0	no	no	no	no	0	0	0	2345	no	yes	yes	yes	yes	123	yes	yes	yes	23	no	yes	yes	no	23	no	yes	yes
	36	3	1	1	1	1	5	5	3	no	no	0	0	0	no	no	no	no	no	0	0	0	0	no	no	no	no	0	0	0	34	no	no	yes	yes	no	123	yes	yes	yes	23	no	yes	yes	no	236	no	yes	yes
1	41	4	1	1	1	1	6	5	3	yes	yes	1	0	0	no	no	no	no	no	0	0	0	0	no	no	no	no	0	0	0	34	no	no	yes	yes	no	123	yes	yes	yes	23	no	yes	yes	no	236	no	yes	yes
1	55	5	2	1	1	1	6	1	1	yes	yes	1																			4	no	no	no	yes	no	123	yes	yes	yes	3	no	no	yes	no	3	no	no	yes
1	50	5	2	1	1	1	6	1	1	no	no	0	0	0	no	no	no	no	no	0	0	0	0	no	no	no	no	0	0	0	2	no	yes	no	no	no	123	yes	yes	yes	23	no	yes	yes	no	23	no	yes	yes
2	47	4	5	2	2	4	6	2	1	no	no	0	0	0	no	no	no	no	no	0	0	0	0	no	no	no	no	0	0	0	12345	yes	yes	yes	yes	yes	3	no	no	yes	123	yes	yes	yes	no	23	no	yes	yes
1	24	2	5	2	2	4	2	5		no	no	0	0	0	no	no	no	no	no	0	0	0	0	no	no	no	no	0	0	0	0134	yes	no	yes	yes	no	13	yes	no	yes	34	no	no	yes	yes	34	no	no	yes
1	46	4		1	2	4	4	5	3	yes	yes	1	1	1	no	no	no	no	no	0	0	0	0	no	no	no	no	0	0	0	14	yes	no	no	yes	no	1	yes	no	no	3	no	no	yes	no		no	no	no
1	31	3	2	2	2	4	2	5	1																						145	yes	no	no	yes	yes	1	yes	no	no	13	yes	no	yes	no	23	no	yes	yes
1	50	5	1	2	2	2	6	1	1	yes	yes	2	0	0	yes	yes	no	no		1	0	0		no	no	no	no	0	0	0	34	no	no	yes	yes	no	1	yes	no	no	2	no	yes	no	no	2	no	yes	no
1	36	3	5	2	2	2	3	3	3	no	no	0	0	0	no	no	no	no	no	0	0	0	0	no	no	no	no	0	0	0	34	no	no	yes	yes	no	13	yes	no	yes	2	no	yes	no	no	2	no	yes	no
2	37	3	1	1	2	2	2	5	1	no	no	0	0	0	no	no	no	no	no	0	0	0	0	no	no	no	no	0	0	0	1234	yes	yes	yes	yes	no	13	yes	no	yes	34	no	no	yes	yes	36	no	no	yes
1	37	3	2	2	2	2	4	3	1	no	no	0	0	0	no	no	no	no	no	0	0	0	0	no	no	no	no	0	0	0	134	yes	no	yes	yes	no	13	yes	no	yes	2	no	yes	no	no	2	no	yes	no
1	38	3	2	1	2	2	4	3	1	no	no	0	0	0	no	no	no	no	no	0	0	0	0	no	no	no	no	0	0	0	1234	yes	yes	yes	yes	no	1	yes	no	no	2	no	yes	no	no	3	no	no	yes
1	42	4	2	1	2	2	5	3	3	no	no	0	0	0	no	no	no	no	no	0	0	0	0	no	no	no	no	0	0	0	34	no	no	yes	yes	no	13	yes	no	yes	23	no	yes	yes	no	23	no	yes	yes
1	43	4	2	2	2	2	5	1	1	no	no	0	0	0	no	no	no	no	no	0	0	0	0	no	no	no	no	0	0	0	134	yes	no	yes	yes	no	13	yes	no	yes	23	no	yes	yes	no	13	yes	no	yes
1	46	4	2	1	2	2	6	3	1	no	no	0	0	0	no	no	no	no	no	0	0	0	0	no	no	no	no	0	0	0	34	no	no	yes	yes	no	13	yes	no	yes	3	no	no	yes	no	23	no	yes	yes
1	49	4	5	1	2	2	6	2	1	no	no	0	0	0	no	no	no	no	no	0	0	0	0	no	no	no	no	0	0	0	4	no	no	no	yes	no	13	yes	no	yes	123	yes	yes	yes	no	23	no	yes	yes
1	52	5	1	1	2	2	6	2	1	no	no	0	0	0	no	no	no	no	no	0	0	0	0	no	no	no	no	0	0	0	34	no	no	yes	yes	no	13	yes	no	yes	3	no	no	yes	no	2	no	yes	no
1	55	5	2	1	2	2	6	1	1	no	no	0	0	0	no	no	no	no	no	0	0	0	0	no	no	no	no	0	0	0	134	yes	no	yes	yes	no	13	yes	no	yes	23	no	yes	yes	no	123	yes	yes	yes
1	37	3		2	2	2	3	3	3	yes	yes	1	0	0	no	no	no	no	no	0	0	0	0	no	no	no	no	0	0	0	34	no	no	yes	yes	no	123	yes	yes	yes	23	no	yes	yes	no	2	no	yes	no
1	40	4	2	2	2	2	4	3	1	yes	no	0	1	1	no	no	no	no	no	0	0	0	0	no	no	no	no	0	0	0	34	no	no	yes	yes	no	123	yes	yes	yes	23	no	yes	yes	no	23	no	yes	yes
1	37	3	2	2	2	2	4	2	1	yes	yes	1			no	no	no	no	no	0	0	0	0	no	no	no	no	0	0	0	345	no	no	yes	yes	yes	13	yes	no	yes	12	yes	yes	no	no	1	yes	no	no
1	42	4	2	1	2	2	5	2	1	yes	yes	3			no	no	no	no	no	0	0	0	0	no	no	no	no	0	0	0	34	no	no	yes	yes	no	13	yes	no	yes	123	yes	yes	yes	no	236	no	yes	yes
1	46	4	1	1	2	2	6	1	1	yes	yes	2			no	no	no	no	no	0	0	0	0	no	no	no	no	0	0	0	12345	yes	yes	yes	yes	yes	123	yes	yes	yes	3	no	no	yes	no	5	no	no	no
1	35	3	5	2	2	2	3	3	1	yes	yes	1	0	0	no	no	no	no		0	0	0		no	no	no		0	0		1234	yes	yes	yes	yes	no	123	yes	yes	yes	234	no	yes	yes	yes	123	yes	yes	yes
1	65	6	2	1	2	2	6	2	1	yes	yes	3	1	3	yes	yes	yes	yes	yes	1	1	1	1								34	no	no	yes	yes	no	1	yes	no	no	3	no	no	yes	no	25	no	yes	no
1	49	4	3	2	2	2	6	2	1	no	no	0	0	0	no	no	no	no	no	0	0	0	0								1234	yes	yes	yes	yes	no	13	yes	no	yes	2	no	yes	no	no	2	no	yes	no
1	51	5	5	1	2	2	6	1	1	yes	yes	1			no	no	no	no		0	0	0									234	no	yes	yes	yes	no	13	yes	no	yes	13	yes	no	yes	no	236	no	yes	yes
1	51	5	5	1	2	2	6	1	1																						1234	yes	yes	yes	yes	no	13	yes	no	yes	123	yes	yes	yes	no	12	yes	yes	no
1	46	4	1	1	2	2	6	1	1	yes	yes	1																			34	no	no	yes	yes	no	13	yes	no	yes	2	no	yes	no	no	2	no	yes	no
1	50	5	5	1	2	2	6	1	3	yes	yes	2																			234	no	yes	yes	yes	no	13	yes	no	yes	13	yes	no	yes	no	23	no	yes	yes
2	36	3	5	2	1	1	3	3	1	yes	yes	2	1	1	yes	yes	no	no	no	1	0	0	0	yes	yes	no	no	3	0	0		no	no	no	no	no	12	yes	yes	no	3	no	no	yes	no	123	yes	yes	yes
2	49	4	1	2	1	1	6	1	1	yes	yes	1	0	0	no	no	no	no	no	0	0	0	0	yes	yes	no	no	1	0	0	34	no	no	yes	yes	no	12	yes	yes	no	3	no	no	yes	no	12	yes	yes	no
2	49	4	1	2	1	1	6	1	1	yes	yes	1	0	0	no	no	no	no	no	0	0	0	0	yes	yes	no	no	1	0	0	34	no	no	yes	yes	no	12	yes	yes	no	3	no	no	yes	no	1	yes	no	no
2	50	5	5	2	1	1	6	1	1	yes	yes	3	1	3	no	no	no	no	no	0	0	0	0	yes	yes	no	no	3	0	0	4	no	no	no	yes	no	123	yes	yes	yes	3	no	no	yes	no	5	no	no	no
2	42	4	1	1	1	1	5	2	1	yes	yes	3			yes	yes	yes	yes	yes	2	2	2	2	no	no	no	no	0	0	0	35	no	no	yes	no	yes	123	yes	yes	yes	3	no	no	yes	no	2	no	yes	no
1	28	2	1	2	1	1	2	4	3	yes	yes	2	0	0	yes	yes	no	no	no	2	0	0	0	no	no	no	no	0	0	0	134	yes	no	yes	yes	no	123	yes	yes	yes	3	no	no	yes	no	2	no	yes	no
1	28	2	1	2	1	1	2	4	1	yes	yes	2	1	2	yes	yes	no	no	no	1	0	0	0	no	no	no	no	0	0	0	134	yes	no	yes	yes	no	13	yes	no	yes	34	no	no	yes	yes	15	yes	no	no
1	35	3	5	2	1	1	3	3	3	yes	yes	2	1	2	yes	yes	no	no	no	1	0	0	0	no	no	no	no	0	0	0	4	no	no	no	yes	no	13	yes	no	yes	23	no	yes	yes	no	15	yes	no	no
1			1	1	1	1	6	2	1	no	no	0	0	0	no	no	no	no	no	0	0	0	0	no	no	no	no	0	0	0	23	no	yes	yes	no	no	3	no	no	yes	1	yes	no	no	no	6	no	no	no
1	23	2	2	2	1	1	1	5	3	no	no	0	0	0	no	no	no	no	no	0	0	0	0	no	no	no	no	0	0	0	34	no	no	yes	yes	no	1	yes	no	no	123	yes	yes	yes	no	23	no	yes	yes
1	24	2	1	2	1	1	1	5	1	no	no	0	0	0	no	no	no	no	no	0	0	0	0	no	no	no	no	0	0	0	34	no	no	yes	yes	no	1	yes	no	no	3	no	no	yes	no	2	no	yes	no
1	24	2	1	1	1	1	1	4	1	no	no	0	0	0	no	no	no	no	no	0	0	0	0	no	no	no	no	0	0	0	14	yes	no	no	yes	no	1	yes	no	no	2	no	yes	no	no	2	no	yes	no
1	25	2	1	2	1	1	1	5	1	no	no	0	0	0	no	no	no	no	no	0	0	0	0	no	no	no	no	0	0	0	3	no	no	yes	no	no	1	yes	no	no	3	no	no	yes	no	3	no	no	yes
1	25	2	2	2	1	1	1	5	1	no	no	0	0	0	no	no	no	no	no	0	0	0	0	no	no	no	no	0	0	0	234	no	yes	yes	yes	no	12	yes	yes	no	23	no	yes	yes	no	2	no	yes	no
2	26	2	1	2	1	1	1	5	1	no	no	0	0	0	no	no	no	no	no	0	0	0	0	no	no	no	no	0	0	0	1	yes	no	no	no	no	13	yes	no	yes	1	yes	no	no	no	2	no	yes	no
2	27	2	1	2	1	1	2	5	1	no	no	0	0	0	no	no	no	no	no	0	0	0	0	no	no	no	no	0	0	0	1234	yes	yes	yes	yes	no	123	yes	yes	yes	3	no	no	yes	no	123	yes	yes	yes
1	27	2	3	2	1	1	1	5	1	no	no	0	0	0	no	no	no	no	no	0	0	0	0	no	no	no	no	0	0	0	1234	yes	yes	yes	yes	no	13	yes	no	yes	23	no	yes	yes	no	2	no	yes	no
2	27	2	5	2	1	1	1	4	1	no	no	0	0	0	no	no	no	no	no	0	0	0	0	no	no	no	no	0	0	0	134	yes	no	yes	yes	no	123	yes	yes	yes	3	no	no	yes	no		no	no	no
1	28	2	5	2	1	1	2	4	3	no	no	0	0	0	no	no	no	no	no	0	0	0	0	no	no	no	no	0	0	0	034	no	no	yes	yes	no	1	yes	no	no	3	no	no	yes	no	5	no	no	no
1	28	2	5	2	1	1	2	5	1	no	no	0	0	0	no	no	no	no	no	0	0	0	0	no	no	no	no	0	0	0	12345	yes	yes	yes	yes	yes	13	yes	no	yes	1	yes	no	no	no		no	no	no
1	30	3	2	2	1	1	2	3	1	no	no	0	0	0	no	no	no	no	no	0	0	0	0	no	no	no	no	0	0	0	14	yes	no	no	yes	no	13	yes	no	yes	13	yes	no	yes	no	134	yes	no	yes
1	30	3	1	2	1	1	3	3	1	no	no	0	0	0	no	no	no	no	no	0	0	0	0	no	no	no	no	0	0	0	34	no	no	yes	yes	no	1	yes	no	no	23	no	yes	yes	no	2	no	yes	no
1	30	3	1	2	1	1	1	5	1	no	no	0	0	0	no	no	no	no	no	0	0	0	0	no	no	no	no	0	0	0	3	no	no	yes	no	no	13	yes	no	yes	1	yes	no	no	no	1	yes	no	no
1	32	3	1	2	1	1	2	3	1	no	no	0	0	0	no	no	no	no	no	0	0	0	0	no	no	no	no	0	0	0	34	no	no	yes	yes	no	1	yes	no	no	2	no	yes	no	no	2	no	yes	no
1	34	3	1	2	1	1	2	3	1	no	no	0	0	0	no	no	no	no	no	0	0	0	0	no	no	no	no	0	0	0	12345	yes	yes	yes	yes	yes	123	yes	yes	yes	1234	yes	yes	yes	yes	12346	yes	yes	yes
1	35	3	2	2	1	1	4	3	1	no	no	0	0	0	no	no	no	no	no	0	0	0	0	no	no	no	no	0	0	0	145	yes	no	no	yes	yes	123	yes	yes	yes	34	no	no	yes	yes	1234	yes	yes	yes
1	37	3	2	2	1	1	3	2	1	no	no	0	0	0	no	no	no	no	no	0	0	0	0	no	no	no	no	0	0	0	1234	yes	yes	yes	yes	no	12	yes	yes	no	3	no	no	yes	no	123	yes	yes	yes
1	38	3	2	2	1	1	2	3	1	no	no	0	0	0	no	no	no	no	no	0	0	0	0	no	no	no	no	0	0	0	34	no	no	yes	yes	no	123	yes	yes	yes	234	no	yes	yes	yes	235	no	yes	yes
1	38	3	1	1	1	1	5	5	1	no	no	0	0	0	no	no	no	no	no	0	0	0	0	no	no	no	no	0	0	0	2345	no	yes	yes	yes	yes	123	yes	yes	yes	23	no	yes	yes	no	23	no	yes	yes
1	39	3	1	1	1	1	3	5	1	no	no	0	0	0	no	no	no	no	no	0	0	0	0	no	no	no	no	0	0	0	234	no	yes	yes	yes	no	123	yes	yes	yes	123	yes	yes	yes	no	123	yes	yes	yes
1	40	4	5	2	1	1	6	1	1	no	no	0	0	0	no	no	no	no	no	0	0	0	0	no	no	no	no	0	0	0	1234	yes	yes	yes	yes	no	13	yes	no	yes	123	yes	yes	yes	no	56	no	no	no
1	40	4	2	2	1	1	5	1	1	no	no	0	0	0	no	no	no	no	no	0	0	0	0	no	no	no	no	0	0	0	1234	yes	yes	yes	yes	no	13	yes	no	yes	123	yes	yes	yes	no	12	yes	yes	no
1	41	4	1	2	1	1	5	2	1	no	no	0	0	0	no	no	no	no	no	0	0	0	0	no	no	no	no	0	0	0	345	no	no	yes	yes	yes	123	yes	yes	yes	123	yes	yes	yes	no	23	no	yes	yes
1	43	4	2	2	1	1	5	2	1	no	no	0	0	0	no	no	no	no	no	0	0	0	0	no	no	no	no	0	0	0	1	yes	no	no	no	no	3	no	no	yes	12	yes	yes	no	no	23	no	yes	yes
1	44	4	1	2	1	1	4	2	1	no	no	0	0	0	no	no	no	no	no	0	0	0	0	no	no	no	no	0	0	0	2345	no	yes	yes	yes	yes	3	no	no	yes	3	no	no	yes	no	23	no	yes	yes
1	45	4	5	2	1	1	6	1	1	no	no	0	0	0	no	no	no	no	no	0	0	0	0	no	no	no	no	0	0	0	4	no	no	no	yes	no	3	no	no	yes	1	yes	no	no	no	6	no	no	no
1	49	4	2	2	1	1	6	1	1	no	no	0	0	0	no	no	no	no	no	0	0	0	0	no	no	no	no	0	0	0	34	no	no	yes	yes	no	123	yes	yes	yes	23	no	yes	yes	no	23	no	yes	yes
1	49	4	1	2	1	1	6	1	1	no	no	0	0	0	no	no	no	no	no	0	0	0	0	no	no	no	no	0	0	0	12345	yes	yes	yes	yes	yes	13	yes	no	yes	23	no	yes	yes	no	23	no	yes	yes
2	50	5	1	2	1	1	6	1	1	no	no	0	0	0	no	no	no	no	no	0	0	0	0	no	no	no	no	0	0	0	14	yes	no	no	yes	no	13	yes	no	yes	23	no	yes	yes	no		no	no	no
1	51	5	2	2	1	1	6	2	1	no	no	0	0	0	no	no	no	no	no	0	0	0	0	no	no	no	no	0	0	0	1	yes	no	no	no	no	13	yes	no	yes	23	no	yes	yes	no	2	no	yes	no
1	52	5	1	1	1	1	5	1	1	no	no	0	0	0	no	no	no	no	no	0	0	0	0	no	no	no	no	0	0	0	034	no	no	yes	yes	no	123	yes	yes	yes	3	no	no	yes	no	2	no	yes	no
1	55	5	1	1	1	1	6	1	1	no	no	0	0	0	no	no	no	no	no	0	0	0	0	no	no	no	no	0	0	0	0234	no	yes	yes	yes	no	1	yes	no	no	23	no	yes	yes	no	12	yes	yes	no
1	61	6	1	1	1	1	6	1	1	no	no	0	0	0	no	no	no	no	no	0	0	0	0	no	no	no	no	0	0	0	234	no	yes	yes	yes	no	12	yes	yes	no	23	no	yes	yes	no	2	no	yes	no
1	64	6	2	1	1	1	6	1	1	no	no	0	0	0	no	no	no	no	no	0	0	0	0	no	no	no	no	0	0	0	34	no	no	yes	yes	no	3	no	no	yes	1	yes	no	no	no	2	no	yes	no
1	26	2	5	2	1	1	2	4	1	yes	no	0	1	1	no	no	no	no	no	0	0	0	0	no	no	no	no	0	0	0	1234	yes	yes	yes	yes	no	13	yes	no	yes	2	no	yes	no	no	2	no	yes	no
2	27	2	1	2	1	1	3	3	1	yes	no	0	1	1	no	no	no	no	no	0	0	0	0	no	no	no	no	0	0	0	1	yes	no	no	no	no	2	no	yes	no	23	no	yes	yes	no	6	no	no	no
1	27	2	2	2	1	1	2	5	3	yes	yes	1	0	0	no	no	no	no	no	0	0	0	0	no	no	no	no	0	0	0	34	no	no	yes	yes	no	13	yes	no	yes	3	no	no	yes	no	2	no	yes	no
1	27	2	1	2	1	1	1	5	3	yes	yes	1	0	0	no	no	no	no	no	0	0	0	0	no	no	no	no	0	0	0	1	yes	no	no	no	no	1	yes	no	no	2	no	yes	no	no	23	no	yes	yes
1	28	2	5	2	1	1	2	4	1	yes	yes	1	0	0	no	no	no	no	no	0	0	0	0	no	no	no	no	0	0	0	234	no	yes	yes	yes	no	13	yes	no	yes	3	no	no	yes	no	1	yes	no	no
1	30	3	5	2	1	1	3	3	1	yes	yes	1	0	0	no	no	no	no	no	0	0	0	0	no	no	no	no	0	0	0	1234	yes	yes	yes	yes	no	1	yes	no	no	12	yes	yes	no	no	12	yes	yes	no
1	31	3	2	2	1	1	2	3	1	yes	yes	1	0	0	no	no	no	no	no	0	0	0	0	no	no	no	no	0	0	0	34	no	no	yes	yes	no	1	yes	no	no	3	no	no	yes	no	2	no	yes	no
	33	3	5	1	1	1	3	3	1	yes	yes	1	0	0	no	no	no	no	no	0	0	0	0	no	no	no	no	0	0	0	4	no	no	no	yes	no	13	yes	no	yes	12	yes	yes	no	no	1236	yes	yes	yes
1	33	3	1	2	1	1	2	3	3	yes	yes	2	0	0	no	no	no	no	no	0	0	0	0	no	no	no	no	0	0	0	13	yes	no	yes	no	no	12	yes	yes	no	3	no	no	yes	no	2	no	yes	no
	34	3	5	2	1	1	3	3	1	yes	yes	1	0	0	no	no	no	no	no	0	0	0	0	no	no	no	no	0	0	0	34	no	no	yes	yes	no	123	yes	yes	yes	123	yes	yes	yes	no	12	yes	yes	no
1	34	3	2	2	1	1	3	3	3	yes	yes	3	0	0	no	no	no	no	no	0	0	0	0	no	no	no	no	0	0	0	34	no	no	yes	yes	no	1	yes	no	no	3	no	no	yes	no	2	no	yes	no
1	36	3	5	2	1	1	3	3	3	yes	yes	2	0	0	no	no	no	no	no	0	0	0	0	no	no	no	no	0	0	0	3	no	no	yes	no	no	123	yes	yes	yes	3	no	no	yes	no	13	yes	no	yes
1	36	3	5	1	1	1	5	5	3	yes	yes	1	0	0	no	no	no	no	no	0	0	0	0	no	no	no	no	0	0	0	24	no	yes	no	yes	no	13	yes	no	yes	234	no	yes	yes	yes	23	no	yes	yes
1	40	4	1		1	1	4	3	3	yes	yes	2	0	0	no	no	no	no	no	0	0	0	0	no	no	no	no	0	0	0	1234	yes	yes	yes	yes	no	123	yes	yes	yes	123	yes	yes	yes	no	235	no	yes	yes
1	40	4	3	2	1	1	5	2	1	yes	yes	3	0	0	no	no	no	no	no	0	0	0	0	no	no	no	no	0	0	0	34	no	no	yes	yes	no	1	yes	no	no	3	no	no	yes	no	25	no	yes	no
1	41	4	3	2	1	1	4	2	1	yes	yes	3	0	0	no	no	no	no	no	0	0	0	0	no	no	no	no	0	0	0	4	no	no	no	yes	no	123	yes	yes	yes	23	no	yes	yes	no	13	yes	no	yes
1	41	4	1	2	1	1	5	2	1	yes	yes	3	0	0	no	no	no	no	no	0	0	0	0	no	no	no	no	0	0	0	1234	yes	yes	yes	yes	no	13	yes	no	yes	23	no	yes	yes	no	2	no	yes	no
1	45	4	1	2	1	1	6	1	1	yes	yes	1	0	0	no	no	no	no	no	0	0	0	0	no	no	no	no	0	0	0	34	no	no	yes	yes	no	123	yes	yes	yes	1234	yes	yes	yes	yes	23	no	yes	yes
1	46	4	3	2	1	1	6	1	1	yes	yes	1	0	0	no	no	no	no	no	0	0	0	0	no	no	no	no	0	0	0	134	yes	no	yes	yes	no	13	yes	no	yes	3	no	no	yes	no	2	no	yes	no
	51	5	5	1	1	1	6	1	1	yes	no	0	1	1	no	no	no	no	no	0	0	0	0	no	no	no	no	0	0	0	134	yes	no	yes	yes	no	13	yes	no	yes	12	yes	yes	no	no	26	no	yes	no
1	52	5	1	2	1	1	6	1	1	yes	yes	3	0	0	no	no	no	no	no	0	0	0	0	no	no	no	no	0	0	0	34	no	no	yes	yes	no	1	yes	no	no	3	no	no	yes	no	2	no	yes	no
1	25	2	5	2	1	1	2	5	3	yes	yes	2	1	1	no	no	no	no	no	0	0	0	0	no	no	no	no	0	0	0	234	no	yes	yes	yes	no	13	yes	no	yes	3	no	no	yes	no	2	no	yes	no
1	37	3	1	2	1	1	3	3	1	yes	yes	2	1	1	no	no	no	no	no	0	0	0	0	no	no	no	no	0	0	0	134	yes	no	yes	yes	no	13	yes	no	yes	1	yes	no	no	no	26	no	yes	no
1	39	3	2	2	1	1	4	2	1	yes	yes	1			no	no	no	no	no	0	0	0	0	no	no	no	no	0	0	0	34	no	no	yes	yes	no	13	yes	no	yes	2	no	yes	no	no	2	no	yes	no
1	42	4		2	1	1	5	3	1	yes	yes	2			no	no	no	no	no	0	0	0	0	no	no	no	no	0	0	0	12345	yes	yes	yes	yes	yes	1	yes	no	no	3	no	no	yes	no	123	yes	yes	yes
1	45	4	5	2	1	1	6	2	3	yes	yes	3	1	1	no	no	no	no	no	0	0	0	0	no	no	no	no	0	0	0	1234	yes	yes	yes	yes	no	123	yes	yes	yes	34	no	no	yes	yes	12	yes	yes	no
1	49	4	5	2	1	1	6	1	3	yes	yes	3	1	2	no	no	no	no	no	0	0	0	0	no	no	no	no	0	0	0	4	no	no	no	yes	no	13	yes	no	yes	3	no	no	yes	no	5	no	no	no
1	50	5	5	2	1	1	6	2	1	yes	yes	1	1	1	no	no	no	no	no	0	0	0	0	no	no	no	no	0	0	0	34	no	no	yes	yes	no	123	yes	yes	yes	123	yes	yes	yes	no	23	no	yes	yes
1	52	5	5	2	1	1	6	1	3	yes	yes	2	1	1	no	no	no	no	no	0	0	0	0	no	no	no	no	0	0	0	4	no	no	no	yes	no	13	yes	no	yes	23	no	yes	yes	no	5	no	no	no
2	53	5	1	2	1	1	6	1	3	yes	yes	1	1	1	no	no	no	no	no	0	0	0	0	no	no	no	no	0	0	0	3	no	no	yes	no	no	1	yes	no	no	3	no	no	yes	no	3	no	no	yes
1	54	5	5	1	1	1	6	1	1	yes	yes	2	1	1	no	no	no	no	no	0	0	0	0	no	no	no	no	0	0	0	234	no	yes	yes	yes	no	13	yes	no	yes	123	yes	yes	yes	no	123	yes	yes	yes
1	47	4	5	1	1	1	6	2	1	yes	yes	2			no	no	no	no	no	0	0	0	0								3	no	no	yes	no	no	13	yes	no	yes	123	yes	yes	yes	no	2	no	yes	no
2	26	2	1	2	1	1	1	5	1																						4	no	no	no	yes	no		no	no	no	3	no	no	yes	no	2	no	yes	no
1	34	3	1	2	1	1	3	3	3	yes	yes	3	0	0																	234	no	yes	yes	yes	no	13	yes	no	yes		no	no	no	no	23	no	yes	yes
1	45	4	5	2	1	1	6	2	1	yes	yes	1	1	1																	134	yes	no	yes	yes	no	1	yes	no	no	123	yes	yes	yes	no	123	yes	yes	yes
2	48	4	1	2	1	1	5	1	1	yes	yes	2																			1	yes	no	no	no	no	13	yes	no	yes	3	no	no	yes	no	26	no	yes	no
1	39	3	1	1	1	1	5	2	3	yes	yes	1	0	0	no	no	no	no	no	0	0	0	0	no	no	no	no	0	0	0	34	no	no	yes	yes	no	123	yes	yes	yes	2	no	yes	no	no	12	yes	yes	no
1	40	4	1	2	1	1	5	1	1	yes	yes	1	0	0	no	no	no	no	no	0	0	0	0	no	no	no	no	0	0	0	34	no	no	yes	yes	no	3	no	no	yes	3	no	no	yes	no	6	no	no	no
2	47	4	1	2	1	1	6	1	1	yes	yes	2			yes	yes				2											234	no	yes	yes	yes	no	13	yes	no	yes	13	yes	no	yes	no	25	no	yes	no
1	39	3	2	2	2	2	6	2	3	yes	yes	1	0	0	no	no	no	no	no	0	0	0	0	no	no	no	no	0	0	0	1234	yes	yes	yes	yes	no	123	yes	yes	yes	3	no	no	yes	no	23	no	yes	yes
1	37	3	2	1	2	2	4	2	3	yes	yes	2	1	2	no	no	no	no	no	0	0	0	0	no	no	no	no	0	0	0	1234	yes	yes	yes	yes	no	123	yes	yes	yes	3	no	no	yes	no	23	no	yes	yes
1	56	5	5	1	1	1	6	1	1	no	no	0	0	0	no	no	no	no	no	0	0	0	0	no	no	no	no	0	0	0	34	no	no	yes	yes	no	123	yes	yes	yes	2	no	yes	no	no	2	no	yes	no
1	52	5	5	1	2	2	6	1	1	no	no	0	0	0	no	no	no	no	no	0	0	0	0	no	no	no	no	0	0	0	12345	yes	yes	yes	yes	yes	13	yes	no	yes	23	no	yes	yes	no	23	no	yes	yes
1	57	5	2	1	1	1	6	1	1	no	no	0	0	0	no	no	no	no	no	0	0	0	0	no	no	no	no	0	0	0	1234	yes	yes	yes	yes	no	1	yes	no	no	3	no	no	yes	no	2	no	yes	no
1	57	5	1	1	1	1	6	2	1	yes	yes	1			no	no	no	no	no	0	0	0	0	no	no	no	no	0	0	0	12345	yes	yes	yes	yes	yes	3	no	no	yes	23	no	yes	yes	no	23	no	yes	yes
2	45	4	1	2	1	1	5	2	1	yes	yes	2																			3	no	no	yes	no	no	123	yes	yes	yes	3	no	no	yes	no	5	no	no	no
1	49	4	5	1	2	2	6	1	1	yes	yes	1	0	0	no	no	no	no	no	0	0	0	0	no	no	no	no	0	0	0	1234	yes	yes	yes	yes	no	13	yes	no	yes	23	no	yes	yes	no	123	yes	yes	yes
	55	5	1	1	1	1	6	1	1	yes	yes	2	0	0	no	no	no	no	no	0	0	0	0	no	no	no	no	0	0	0	134	yes	no	yes	yes	no	13	yes	no	yes	3	no	no	yes	no	3	no	no	yes
1	39	3	5	1	2	2	4	2	1	yes	yes	2	0	0	yes	yes	no	no	no	2	0	0	0	no	no	no		0	0		34	no	no	yes	yes	no	3	no	no	yes	3	no	no	yes	no	5	no	no	no
1	26	2	1	2	2	4		5	1	no	no	0	0	0	no	no	no	no	no	0	0	0	0	no	no	no	no	0	0	0	4	no	no	no	yes	no	13	yes	no	yes	123	yes	yes	yes	no	6	no	no	no
1	31	3	1	1	2	4	1	5	1	no	no	0	0	0	no	no	no	no	no	0	0	0	0	no	no	no	no	0	0	0	14	yes	no	no	yes	no	13	yes	no	yes	3	no	no	yes	no	3	no	no	yes
1	44	4	1	1	2	3	6	2	1	no	no	0	0	0	no	no	no	no	no	0	0	0	0	no	no	no	no	0	0	0	34	no	no	yes	yes	no	123	yes	yes	yes	3	no	no	yes	no	2	no	yes	no
1	35	3	2	1	2	3	3	3	3	yes	yes	2																			12345	yes	yes	yes	yes	yes	123	yes	yes	yes	23	no	yes	yes	no	23	no	yes	yes
1	42	4	2	1	2	2	5	2	1	yes	yes	2	1	1	yes	yes	yes	no	no	1	1	0	0	no	no	no	no	0	0	0	12345	yes	yes	yes	yes	yes	123	yes	yes	yes	3	no	no	yes	no	25	no	yes	no
1	42	4	5	1	2	2	5	2	1	yes	yes	3	1	1	yes	yes				1				no	no	no	no	0	0	0	234	no	yes	yes	yes	no		no	no	no	3	no	no	yes	no	2	no	yes	no
			5	1	2	2	6	3	1	no	no	0	0	0	no	no	no	no	no	0	0	0	0	no	no	no	no	0	0	0	13	yes	no	yes	no	no	1	yes	no	no	2	no	yes	no	no	2	no	yes	no
1			1	1	2	2	5	2	1	no	no	0	0	0	no	no	no	no	no	0	0	0	0	no	no	no	no	0	0	0	4	no	no	no	yes	no	1	yes	no	no	3	no	no	yes	no	2	no	yes	no
1			5	1	2	2	6	1	1	no	no	0	0	0	no	no	no	no	no	0	0	0	0	no	no	no	no	0	0	0	34	no	no	yes	yes	no	123	yes	yes	yes	3	no	no	yes	no	23	no	yes	yes
1	34	3	2	1	2	2	3	3	1	no	no	0	0	0	no	no	no	no	no	0	0	0	0	no	no	no	no	0	0	0	34	no	no	yes	yes	no	1	yes	no	no	3	no	no	yes	no	234	no	yes	yes
1	38	3	5	1	2	2	3	3	1	no	no	0	0	0	no	no	no	no	no	0	0	0	0	no	no	no	no	0	0	0	1345	yes	no	yes	yes	yes	123	yes	yes	yes	213	yes	yes	yes	no	23	no	yes	yes
1	39	3	2	1	2	2	5	3	3	no	no	0	0	0	no	no	no	no	no	0	0	0	0	no	no	no	no	0	0	0	34	no	no	yes	yes	no	13	yes	no	yes	3	no	no	yes	no	1236	yes	yes	yes
1	46	4	2	1	2	2	5	2	1	no	no	0	0	0	no	no	no	no	no	0	0	0	0	no	no	no	no	0	0	0		no	no	no	no	no	2	no	yes	no	3	no	no	yes	no	2	no	yes	no
1	46	4	1	1	2	2	6	1	1	no	no	0	0	0	no	no	no	no	no	0	0	0	0	no	no	no	no	0	0	0	234	no	yes	yes	yes	no	13	yes	no	yes	1	yes	no	no	no	6	no	no	no
	47	4	1	1	2	2	6	1	1	no	no	0	0	0	no	no	no	no	no	0	0	0	0	no	no	no	no	0	0	0	1234	yes	yes	yes	yes	no	13	yes	no	yes	3	no	no	yes	no	2	no	yes	no
1	50	5	5	1	2	2	6	2	3	no	no	0	0	0	no	no	no	no	no	0	0	0	0	no	no	no	no	0	0	0	34	no	no	yes	yes	no	123	yes	yes	yes	23	no	yes	yes	no	256	no	yes	no
1	52	5	5	1	2	2	6	1	1	no	no	0	0	0	no	no	no	no	no	0	0	0	0	no	no	no	no	0	0	0	3	no	no	yes	no	no	123	yes	yes	yes	2	no	yes	no	no	2	no	yes	no
1	52	5	1	1	2	2	6	2	1	no	no	0	0	0	no	no	no	no	no	0	0	0	0	no	no	no	no	0	0	0	34	no	no	yes	yes	no	123	yes	yes	yes	12	yes	yes	no	no	26	no	yes	no
1	46	4	1	2	2	2	6	1	1	yes	yes	2	0	0	no	no	no	no	no	0	0	0	0	no	no	no	no	0	0	0	34	no	no	yes	yes	no	13	yes	no	yes	2	no	yes	no	no	23	no	yes	yes
1	50	5	5	1	2	2	6	2	1	yes	yes	1	0	0	no	no	no	no	no	0	0	0	0	no	no	no	no	0	0	0	12345	yes	yes	yes	yes	yes	13	yes	no	yes	23	no	yes	yes	no	2	no	yes	no
1	36	3	2	1	2	2	4	5	1	yes	yes	1	1	1	no	no	no	no	no	0	0	0	0	no	no	no	no	0	0	0	34	no	no	yes	yes	no	13	yes	no	yes	123	yes	yes	yes	no	2	no	yes	no
1	38	3	5	1	2	2	4	3	1	yes	yes	3	1	2	no	no	no	no	no	0	0	0	0	no	no	no	no	0	0	0	34	no	no	yes	yes	no	13	yes	no	yes	123	yes	yes	yes	no	25	no	yes	no
1	39	3	5	1	2	2	4	3	3	yes	yes	2	1	1	no	no	no	no	no	0	0	0	0	no	no	no	no	0	0	0	12345	yes	yes	yes	yes	yes	1	yes	no	no	1	yes	no	no	no	2	no	yes	no
1	42	4	5	1	2	2	4	3	3	yes	yes	3			no	no	no	no	no	0	0	0	0	no	no	no	no	0	0	0	3	no	no	yes	no	no	123	yes	yes	yes	34	no	no	yes	yes	2	no	yes	no
1	45	4	5	1	2	2	6	1	1	yes	yes	2	1	1	no	no	no	no	no	0	0	0	0	no	no	no	no	0	0	0	345	no	no	yes	yes	yes	13	yes	no	yes	3	no	no	yes	no	2	no	yes	no
1	52	5	1	1	2	2	6	2	1	yes	yes	1	1	1	no	no	no	no	no	0	0	0	0	no	no	no	no	0	0	0	234	no	yes	yes	yes	no	123	yes	yes	yes	3	no	no	yes	no	2	no	yes	no
1	50	5	2	1	2	2	6	5	1	yes	yes	2	1	2	yes	yes	yes	yes	yes	1	1	1	1								1234	yes	yes	yes	yes	no	3	no	no	yes		no	no	no	no	3	no	no	yes
			5	1	2	2	6	2	1																						34	no	no	yes	yes	no	13	yes	no	yes	3	no	no	yes	no	2	no	yes	no
1	50	5	1	1	2	2	6	2	1	no	no	0																			3	no	no	yes	no	no	3	no	no	yes	3	no	no	yes	no	2	no	yes	no
1	36	3	2	1	2	2	5	3	1	yes	yes	1																			12345	yes	yes	yes	yes	yes	13	yes	no	yes	23	no	yes	yes	no	13	yes	no	yes
1	50	5	1	1	2	2	6	2	1	yes	yes	1																			345	no	no	yes	yes	yes	13	yes	no	yes	234	no	yes	yes	yes	56	no	no	no
1	50	5	2	1	2	2	6	2	1	yes	yes	2	1	2																	1234	yes	yes	yes	yes	no	3	no	no	yes	3	no	no	yes	no	3	no	no	yes
1			2	1	1	1	5	5	3	yes	yes	2	1	3	yes	yes	yes		no	1	1		0	yes	yes	no	no	1	0	0	134	yes	no	yes	yes	no	13	yes	no	yes	3	no	no	yes	no	56	no	no	no
1			1	2	1	1	6	2	3	yes	yes	3	1	3	yes	yes	yes	yes	yes	3	3	3	3	no	no	no	no	0	0	0	134	yes	no	yes	yes	no	123	yes	yes	yes	3	no	no	yes	no	25	no	yes	no
1	48	4	5	1	1	1	6	1	1	no	no	0	0	0	yes	yes	yes	no	no	1	1	0	0	no	no	no	no	0	0	0		no	no	no	no	no	123	yes	yes	yes	123	yes	yes	yes	no	2	no	yes	no
1	31	3	5	2	1	1	3	4	3	yes	yes	3	0	0	yes	yes	no	no	no	2	0	0	0	no	no	no	no	0	0	0	34	no	no	yes	yes	no	123	yes	yes	yes	23	no	yes	yes	no	5	no	no	no
1			2	2	1	1	6	1	1	yes	yes	2	1	1	yes	yes	no	no	no	1	0	0	0	no	no	no	no	0	0	0	134	yes	no	yes	yes	no	1	yes	no	no	1	yes	no	no	no	2	no	yes	no
1	53	5	1	1	1	1	6	1	3	yes	yes	2			yes	yes	no	no	no	1	0	0	0	no	no	no	no	0	0	0	34	no	no	yes	yes	no	123	yes	yes	yes	3	no	no	yes	no	2	no	yes	no
1	45	4	2	1	1	1	6	2	1	yes	yes	2	1	2	yes	yes				1				no	no	no	no	0	0	0	234	no	yes	yes	yes	no	13	yes	no	yes	23	no	yes	yes	no	2	no	yes	no
1			1	1	1	1	6	2	1	no	no	0	0	0	no	no	no	no	no	0	0	0	0	no	no	no	no	0	0	0	234	no	yes	yes	yes	no	1	yes	no	no	123	yes	yes	yes	no	123	yes	yes	yes
1			5	1	1	1	6	1	1	no	no	0	0	0	no	no	no	no	no	0	0	0	0	no	no	no	no	0	0	0	12345	yes	yes	yes	yes	yes	123	yes	yes	yes	1	yes	no	no	no	2	no	yes	no
1			1	2	1	1	6	1	1	no	no	0	0	0	no	no	no	no	no	0	0	0	0	no	no	no	no	0	0	0	12345	yes	yes	yes	yes	yes	12	yes	yes	no	23	no	yes	yes	no	2	no	yes	no
1			1	1	1	1	6	1	1	no	no	0	0	0	no	no	no	no	no	0	0	0	0	no	no	no	no	0	0	0	345	no	no	yes	yes	yes	123	yes	yes	yes	23	no	yes	yes	no	236	no	yes	yes
1			1	2	1	1	5	2	1	no	no	0	0	0	no	no	no	no	no	0	0	0	0	no	no	no	no	0	0	0	34	no	no	yes	yes	no	123	yes	yes	yes	12	yes	yes	no	no	23	no	yes	yes
			2	1	1	1	5	1	1	no	no	0	0	0	no	no	no	no	no	0	0	0	0	no	no	no	no	0	0	0	134	yes	no	yes	yes	no	13	yes	no	yes	1	yes	no	no	no	2	no	yes	no
2			1	2	1	1	4	3	3	no	no	0	0	0	no	no	no	no	no	0	0	0	0	no	no	no	no	0	0	0	3	no	no	yes	no	no	123	yes	yes	yes	3	no	no	yes	no	23	no	yes	yes
1			5	2	1	1	3	3	3	no	no	0	0	0	no	no	no	no	no	0	0	0	0	no	no	no	no	0	0	0	34	no	no	yes	yes	no	123	yes	yes	yes	2	no	yes	no	no	2	no	yes	no
2			1	2	1	1	6	2	1	no	no	0	0	0	no	no	no	no	no	0	0	0	0	no	no	no	no	0	0	0	1234	yes	yes	yes	yes	no	123	yes	yes	yes	13	yes	no	yes	no	123	yes	yes	yes
1			2	1	1	1	4	3	1	no	no	0	0	0	no	no	no	no	no	0	0	0	0	no	no	no	no	0	0	0	34	no	no	yes	yes	no	132	yes	yes	yes	23	no	yes	yes	no	2	no	yes	no
1			1	1	1	1	6	2	1	no	no	0	0	0	no	no	no	no	no	0	0	0	0	no	no	no	no	0	0	0	345	no	no	yes	yes	yes	123	yes	yes	yes	123	yes	yes	yes	no	236	no	yes	yes
			3	1	1	1	6	5	3	no	no	0	0	0	no	no	no	no	no	0	0	0	0	no	no	no	no	0	0	0	34	no	no	yes	yes	no	3	no	no	yes	3	no	no	yes	no	2	no	yes	no
			1	2	1	1	6	1	1	no	no	0	0	0	no	no	no	no	no	0	0	0	0	no	no	no	no	0	0	0	4	no	no	no	yes	no	3	no	no	yes	3	no	no	yes	no	2	no	yes	no
1			5	1	1	1	6	2	1	no	no	0	0	0	no	no	no	no	no	0	0	0	0	no	no	no	no	0	0	0	14	yes	no	no	yes	no	123	yes	yes	yes	23	no	yes	yes	no	26	no	yes	no
1			2	1	1	1	6	2	1	no	no	0	0	0	no	no	no	no	no	0	0	0	0	no	no	no	no	0	0	0	123	yes	yes	yes	no	no	13	yes	no	yes	13	yes	no	yes	no	123	yes	yes	yes
1			1	2	1	1	1	5	1	no	no	0	0	0	no	no	no	no	no	0	0	0	0	no	no	no	no	0	0	0	34	no	no	yes	yes	no	1	yes	no	no	2	no	yes	no	no	6	no	no	no
2			1		1	1	4	2	1	no	no	0	0	0	no	no	no	no	no	0	0	0	0	no	no	no	no	0	0	0	2345	no	yes	yes	yes	yes	123	yes	yes	yes	3	no	no	yes	no	2	no	yes	no
1			2	2	1	1	2	4	1	no	no	0	0	0	no	no	no	no	no	0	0	0	0	no	no	no	no	0	0	0	1	yes	no	no	no	no	1	yes	no	no	3	no	no	yes	no		no	no	no
1			1	2	1	1	6	1	1	no	no	0	0	0	no	no	no	no	no	0	0	0	0	no	no	no	no	0	0	0	134	yes	no	yes	yes	no	123	yes	yes	yes	123	yes	yes	yes	no
1	24	2	1	1	1	1	1	5	1	no	no	0	0	0	no	no	no	no	no	0	0	0	0	no	no	no	no	0	0	0	3	no	no	yes	no	no	3	no	no	yes	3	no	no	yes	no	3	no	no	yes
1	26	2	1	2	1	1	1	5	3	no	no	0	0	0	no	no	no	no	no	0	0	0	0	no	no	no	no	0	0	0	3	no	no	yes	no	no	13	yes	no	yes	13	yes	no	yes	no	2	no	yes	no
1	38	3	3	2	1	1	4	2	3	no	no	0	0	0	no	no	no	no	no	0	0	0	0	no	no	no	no	0	0	0	12345	yes	yes	yes	yes	yes	13	yes	no	yes	123	yes	yes	yes	no	126	yes	yes	no
2	39	3	1	2	1	1	5	2	1	no	no	0	0	0	no	no	no	no	no	0	0	0	0	no	no	no	no	0	0	0	34	no	no	yes	yes	no	123	yes	yes	yes	3	no	no	yes	no		no	no	no
1	42	4	1	2	1	1	5	2	1	no	no	0	0	0	no	no	no	no	no	0	0	0	0	no	no	no	no	0	0	0	2345	no	yes	yes	yes	yes	13	yes	no	yes	2	no	yes	no	no	2	no	yes	no
1	42	4	1	2	1	1	6	2	1	no	no	0	0	0	no	no	no	no	no	0	0	0	0	no	no	no	no	0	0	0	1234	yes	yes	yes	yes	no	13	yes	no	yes	3	no	no	yes	no	1236	yes	yes	yes
1	44	4	1	2	1	1	6	2	1	no	no	0	0	0	no	no	no	no	no	0	0	0	0	no	no	no	no	0	0	0	14	yes	no	no	yes	no	123	yes	yes	yes	1	yes	no	no	no	2	no	yes	no
1	45	4	1	1	1	1	5	3	1	no	no	0	0	0	no	no	no	no	no	0	0	0	0	no	no	no	no	0	0	0	034	no	no	yes	yes	no	123	yes	yes	yes	1	yes	no	no	no	2	no	yes	no
1	47	4	1	1	1	1	6	1	1	no	no	0	0	0	no	no	no	no	no	0	0	0	0	no	no	no	no	0	0	0	4	no	no	no	yes	no	1	yes	no	no	3	no	no	yes	no	1	yes	no	no
1	48	4	1	2	1	1	6	1	1	no	no	0	0	0	no	no	no	no	no	0	0	0	0	no	no	no	no	0	0	0	234	no	yes	yes	yes	no	1	yes	no	no	13	yes	no	yes	no	36	no	no	yes
1	49	4	1	1	1	1	6	1	1	no	no	0	0	0	no	no	no	no	no	0	0	0	0	no	no	no	no	0	0	0	12345	yes	yes	yes	yes	yes	13	yes	no	yes	3	no	no	yes	no	236	no	yes	yes
1	52	5	1	1	1	1	6	1	1	no	no	0	0	0	no	no	no	no	no	0	0	0	0	no	no	no	no	0	0	0	12345	yes	yes	yes	yes	yes	1	yes	no	no	1	yes	no	no	no	2	no	yes	no
1	57	5	3	1	1	1	6	1	1	no	no	0	0	0	no	no	no	no	no	0	0	0	0	no	no	no	no	0	0	0	34	no	no	yes	yes	no	13	yes	no	yes	3	no	no	yes	no	2	no	yes	no
1	60	6	1	1	1	1	6	1	1	no	no	0	0	0	no	no	no	no	no	0	0	0	0	no	no	no	no	0	0	0	03	no	no	yes	no	no	1	yes	no	no	3	no	no	yes	no	23	no	yes	yes
1	60	6	1	1	1	1	6	1	1	no	no	0	0	0	no	no	no	no	no	0	0	0	0	no	no	no	no	0	0	0	12345	yes	yes	yes	yes	yes		no	no	no		no	no	no	no	2	no	yes	no
1	65	6	1	1	1	1	6	1	1	no	no	0	0	0	no	no	no	no	no	0	0	0	0	no	no	no	no	0	0	0	3	no	no	yes	no	no	3	no	no	yes	13	yes	no	yes	no	1	yes	no	no
1			3	1	1	1	5	2	1	yes	yes	1	0	0	no	no	no	no	no	0	0	0	0	no	no	no	no	0	0	0	34	no	no	yes	yes	no	13	yes	no	yes		no	no	no	no		no	no	no
2			1	2	1	1	3	5	3	yes	yes	3	0	0	no	no	no	no	no	0	0	0	0	no	no	no	no	0	0	0	34	no	no	yes	yes	no	13	yes	no	yes	23	no	yes	yes	no	2	no	yes	no
2			1	2	1	1	2	4	3	yes	yes	2	0	0	no	no	no	no	no	0	0	0	0	no	no	no	no	0	0	0	23	no	yes	yes	no	no	12	yes	yes	no	2	no	yes	no	no	1	yes	no	no
1			1	1	1	1	4	2	1	yes	yes	2	0	0	no	no	no	no	no	0	0	0	0	no	no	no	no	0	0	0	1234	yes	yes	yes	yes	no	13	yes	no	yes	3	no	no	yes	no	25	no	yes	no
1			1	2	1	1	3	2	3	yes	no	0	1	2	no	no	no	no	no	0	0	0	0	no	no	no	no	0	0	0	34	no	no	yes	yes	no	123	yes	yes	yes	23	no	yes	yes	no	5	no	no	no
2			1	1	1	1	6	2	1	yes	yes	2	0	0	no	no	no	no	no	0	0	0	0	no	no	no	no	0	0	0	34	no	no	yes	yes	no	123	yes	yes	yes	2	no	yes	no	no	2	no	yes	no
1			1	1	1	1	6	1	1	yes	no	0	1	1	no	no	no	no	no	0	0	0	0	no	no	no	no	0	0	0	3	no	no	yes	no	no	3	no	no	yes	3	no	no	yes	no	2	no	yes	no
1			1	2	1	1	5	1	1	yes	yes	2	0	0	no	no	no	no	no	0	0	0	0	no	no	no	no	0	0	0	134	yes	no	yes	yes	no	123	yes	yes	yes	1234	yes	yes	yes	yes	1234	yes	yes	yes
1	25	2	1	2	1	1	1	5	3	yes	yes	1	0	0	no	no	no	no	no	0	0	0	0	no	no	no	no	0	0	0	34	no	no	yes	yes	no	13	yes	no	yes	2	no	yes	no	no	2	no	yes	no
1	33	3	1	2	1	1	3	3	3	yes	yes	2	0	0	no	no	no	no	no	0	0	0	0	no	no	no	no	0	0	0	134	yes	no	yes	yes	no	13	yes	no	yes	3	no	no	yes	no	2	no	yes	no
1	34	3	2	1	1	1	3	3	3	yes	yes	3	0	0	no	no	no	no	no	0	0	0	0	no	no	no	no	0	0	0	34	no	no	yes	yes	no	13	yes	no	yes	3	no	no	yes	no	5	no	no	no
1	34	3	1	1	1	1	4		1	yes	yes	1	0	0	no	no	no	no	no	0	0	0	0	no	no	no	no	0	0	0	4	no	no	no	yes	no	1	yes	no	no	2	no	yes	no	no	2	no	yes	no
1	38	3	1	1	1	1	4	2	3	yes	yes	1	0	0	no	no	no	no	no	0	0	0	0	no	no	no	no	0	0	0	234	no	yes	yes	yes	no	123	yes	yes	yes	3	no	no	yes	no	5	no	no	no
1	40	4	5	1	1	1	5	3	3	yes	yes	1	0	0	no	no	no	no	no	0	0	0	0	no	no	no	no	0	0	0	34	no	no	yes	yes	no	123	yes	yes	yes	1	yes	no	no	no	2	no	yes	no
1	42	4	5	2	1	1	5	2	3	yes	yes	2	0	0	no	no	no	no	no	0	0	0	0	no	no	no	no	0	0	0	2345	no	yes	yes	yes	yes	123	yes	yes	yes	123	yes	yes	yes	no	56	no	no	no
1	42	4	1	1	1	1	6	2		yes	yes	3	0	0	no	no	no	no	no	0	0	0	0	no	no	no	no	0	0	0	34	no	no	yes	yes	no	13	yes	no	yes	23	no	yes	yes	no	236	no	yes	yes
1	42	4	2	2	1	1	5	2	1	yes	yes	2	0	0	no	no	no	no	no	0	0	0	0	no	no	no	no	0	0	0	34	no	no	yes	yes	no	13	yes	no	yes	3	no	no	yes	no	2	no	yes	no
1	43	4	1	1	1	1	6	2	1	yes	yes	2	0	0	no	no	no	no	no	0	0	0	0	no	no	no	no	0	0	0	234	no	yes	yes	yes	no	13	yes	no	yes	23	no	yes	yes	no	23	no	yes	yes
1	43	4	5	1	1	1	6	2	1	yes	yes	2	0	0	no	no	no	no	no	0	0	0	0	no	no	no	no	0	0	0	1234	yes	yes	yes	yes	no	123	yes	yes	yes	123	yes	yes	yes	no	23	no	yes	yes
1	44	4	1	2	1	1	6	1	1	yes	yes	1	0	0	no	no	no	no	no	0	0	0	0	no	no	no	no	0	0	0		no	no	no	no	no	13	yes	no	yes	3	no	no	yes	no	1234	yes	yes	yes
1	45	4	1	2	1	1	6	1	1	yes	yes	1	0	0	no	no	no	no	no	0	0	0	0	no	no	no	no	0	0	0	1234	yes	yes	yes	yes	no	123	yes	yes	yes	2	no	yes	no	no	2	no	yes	no
1	45	4	1	2	1	1	6	2	1	yes	yes	1	0	0	no	no	no	no	no	0	0	0	0	no	no	no	no	0	0	0	34	no	no	yes	yes	no	13	yes	no	yes		no	no	no	no	25	no	yes	no
1	45	4	1	2	1	1	6	1	1	yes	yes	1	0	0	no	no	no	no	no	0	0	0	0	no	no	no	no	0	0	0	234	no	yes	yes	yes	no	3	no	no	yes	23	no	yes	yes	no	23	no	yes	yes
1	46	4	2	1	1	1	6	3	1	yes	yes	1	0	0	no	no	no	no	no	0	0	0	0	no	no	no	no	0	0	0	34	no	no	yes	yes	no	123	yes	yes	yes	123	yes	yes	yes	no	236	no	yes	yes
1	50	5	1	2	1	1	6	1	1	yes	yes	1	0	0	no	no	no	no	no	0	0	0	0	no	no	no	no	0	0	0	34	no	no	yes	yes	no	1	yes	no	no	234	no	yes	yes	yes	34	no	no	yes
1	51	5	1	1	1	1	6	1	1	yes	yes	1	0	0	no	no	no	no	no	0	0	0	0	no	no	no	no	0	0	0	234	no	yes	yes	yes	no	1	yes	no	no	123	yes	yes	yes	no	2346	no	yes	yes
1	52	5	1	1	1	1	6	1	1	yes	yes	1	0	0	no	no	no	no	no	0	0	0	0	no	no	no	no	0	0	0	4	no	no	no	yes	no	123	yes	yes	yes	3	no	no	yes	no	23	no	yes	yes
1			1	1	1	1	5	2	3	yes	yes	1	1	1	no	no	no	no	no	0	0	0	0	no	no	no	no	0	0	0	34	no	no	yes	yes	no	123	yes	yes	yes	2	no	yes	no	no	6	no	no	no
1			1	2	1	1	6	1	1	yes	yes	2			no	no	no	no	no	0	0	0	0	no	no	no	no	0	0	0	134	yes	no	yes	yes	no	1	yes	no	no	3	no	no	yes	no	2	no	yes	no
1	26	2	5	2	1	1	2	5	1	yes	yes	1			no	no	no	no	no	0	0	0	0	no	no	no	no	0	0	0	4	no	no	no	yes	no	123	yes	yes	yes	3	no	no	yes	no	123	yes	yes	yes
1	33	3	1	1	1	1	3	3	1	yes	yes	2	1	1	no	no	no	no	no	0	0	0	0	no	no	no	no	0	0	0	134	yes	no	yes	yes	no	13	yes	no	yes	23	no	yes	yes	no	25	no	yes	no
1	34	3	1	2	1	1	2	4	3	yes	yes	3			no	no	no	no	no	0	0	0	0	no	no	no	no	0	0	0	34	no	no	yes	yes	no	13	yes	no	yes	3	no	no	yes	no	23	no	yes	yes
1	37	3	1	2	1	1	5	2	1	yes	yes	2			no	no	no	no	no	0	0	0	0	no	no	no	no	0	0	0	1234	yes	yes	yes	yes	no	13	yes	no	yes	13	yes	no	yes	no	25	no	yes	no
1	37	3	1	1	1	1	4	2	1	yes	yes	2	1	2	no	no	no	no	no	0	0	0	0	no	no	no	no	0	0	0	4	no	no	no	yes	no	13	yes	no	yes	3	no	no	yes	no	23	no	yes	yes
1	37	3	5	1	1	1	4	3	3	yes	yes	1			no	no	no	no	no	0	0	0	0	no	no	no	no	0	0	0	4	no	no	no	yes	no	13	yes	no	yes	23	no	yes	yes	no	23	no	yes	yes
1	38	3	2	2	1	1	4	2	1	yes	yes	2	1	1	no	no	no	no	no	0	0	0	0	no	no	no	no	0	0	0	34	no	no	yes	yes	no	13	yes	no	yes	3	no	no	yes	no	23	no	yes	yes
1	39	3	1	1	1	1	5	2	1	yes	yes	3	1	1	no	no	no	no	no	0	0	0	0	no	no	no	no	0	0	0	134	yes	no	yes	yes	no	123	yes	yes	yes	3	no	no	yes	no	2	no	yes	no
1	40	4	1	1	1	1	5	1	1	yes	yes	2	1	3	no	no	no	no	no	0	0	0	0	no	no	no	no	0	0	0	34	no	no	yes	yes	no	123	yes	yes	yes	23	no	yes	yes	no	23	no	yes	yes
2	40	4	1	2	1	1	6	1	1	yes	yes	1			no	no	no	no	no	0	0	0	0	no	no	no	no	0	0	0	234	no	yes	yes	yes	no	13	yes	no	yes	3	no	no	yes	no	12	yes	yes	no
1	42	4	3	1	1	1	5		1	yes	yes	2	1	1	no	no	no	no	no	0	0	0	0	no	no	no	no	0	0	0	134	yes	no	yes	yes	no	123	yes	yes	yes	123	yes	yes	yes	no	2	no	yes	no
1	47	4	1	2	1	1	6	1	1	yes	yes	1			no	no	no	no	no	0	0	0	0	no	no	no	no	0	0	0	34	no	no	yes	yes	no	3	no	no	yes	3	no	no	yes	no	2	no	yes	no
1	49	4	5	2	1	1	6	1	1	yes	yes	1			no	no	no	no	no	0	0	0	0	no	no	no	no	0	0	0	4	no	no	no	yes	no	3	no	no	yes	3	no	no	yes	no	3	no	no	yes
1	50	5	2	2	1	1	6	1	1	yes	yes	3	1	1	no	no	no	no	no	0	0	0	0	no	no	no	no	0	0	0	12345	yes	yes	yes	yes	yes	123	yes	yes	yes	123	yes	yes	yes	no	23	no	yes	yes
1	50	5	1	1	1	1	6	1	1	yes	yes	1	1	1	no	no	no	no	no	0	0	0	0	no	no	no	no	0	0	0	34	no	no	yes	yes	no	123	yes	yes	yes		no	no	no	no	26	no	yes	no
	52	5	1	1	1	1	6	1	1	yes	yes	2	1	2	no	no	no	no	no	0	0	0	0	no	no	no	no	0	0	0	34	no	no	yes	yes	no	13	yes	no	yes	12	yes	yes	no	no	2	no	yes	no
1	53	5	2	2	1	1	6	1	1	yes	yes	2	1	3	no	no	no	no	no	0	0	0	0	no	no	no	no	0	0	0	345	no	no	yes	yes	yes	123	yes	yes	yes	1	yes	no	no	no	25	no	yes	no
1	54	5	1	1	1	1	6	1	1	yes	yes	1			no	no	no	no	no	0	0	0	0	no	no	no	no	0	0	0	1234	yes	yes	yes	yes	no	13	yes	no	yes	123	yes	yes	yes	no	1236	yes	yes	yes
1	51	5	2	1	1	1	6	3	1	no	no	0	0	0	no	no	no	no	no	0	0	0	0	no	no	no		0	0		3	no	no	yes	no	no	123	yes	yes	yes	23	no	yes	yes	no	23	no	yes	yes
1	50	5	5	1	1	1	6	1		yes	yes	3	1	3	yes	yes	yes	yes	yes	1	1	1	1								34	no	no	yes	yes	no	13	yes	no	yes	3	no	no	yes	no	3	no	no	yes
1	52	5	1	1	1	1	6	1	1						yes	yes				2											3	no	no	yes	no	no	123	yes	yes	yes	3	no	no	yes	no	256	no	yes	no
1			1	1	1	1	6	1	1																						234	no	yes	yes	yes	no	13	yes	no	yes	1	yes	no	no	no	123	yes	yes	yes
1	43	4	2	1	1	1	6	2	1																						34	no	no	yes	yes	no	3	no	no	yes	3	no	no	yes	no	2	no	yes	no
1	46	4	1	1	1	1	6	1	1																						34	no	no	yes	yes	no		no	no	no	12	yes	yes	no	no	2	no	yes	no
1	48	4	2	2	1	1	6	2	1																						1234	yes	yes	yes	yes	no	123	yes	yes	yes	123	yes	yes	yes	no	123	yes	yes	yes
1	52	5	1	2	1	1	6	1	1																							no	no	no	no	no	13	yes	no	yes	3	no	no	yes	no	25	no	yes	no
1			1	1	1	1	6	1	1	yes	yes	2																			12345	yes	yes	yes	yes	yes		no	no	no	123	yes	yes	yes	no	123	yes	yes	yes
2			2	2	1	1	6	2	1	yes	yes	1	1	1																	3	no	no	yes	no	no	1	yes	no	no	23	no	yes	yes	no	25	no	yes	no
1			1	2	1	1	5	2	1	yes	yes	1																			234	no	yes	yes	yes	no	13	yes	no	yes	23	no	yes	yes	no	23	no	yes	yes
1			2	2	1	1	6	1	1	yes	yes	2																			12345	yes	yes	yes	yes	yes	3	no	no	yes	2	no	yes	no	no	2	no	yes	no
1			1	1	1	1	6	1	1	yes	yes	3	1	2																	234	no	yes	yes	yes	no	1	yes	no	no	3	no	no	yes	no	5	no	no	no
1	37	3	5	1	1	1	4	2	3	yes	yes	2																			4	no	no	no	yes	no	13	yes	no	yes	23	no	yes	yes	no	123	yes	yes	yes
1	46	4	5	2	1	1	6	1	1	yes	yes	3																			34	no	no	yes	yes	no	123	yes	yes	yes	34	no	no	yes	yes	136	yes	no	yes
1	53	5	1	1	1	1	6	1	1	yes	yes	2																			12345	yes	yes	yes	yes	yes	123	yes	yes	yes	123	yes	yes	yes	no	6	no	no	no
1	58	5	1	1	1	1	6	1	1	yes	yes	2																			34	no	no	yes	yes	no	1	yes	no	no	1	yes	no	no	no	2	no	yes	no
1				2			2	4		no	no	0	0	0	no	no	no	no	no	0	0	0	0	no	no	no	no	0	0	0	1	yes	no	no	no	no	1	yes	no	no	1	yes	no	no	no	6	no	no	no
1	48	4	1				6	1	1	yes	yes	1	0	0	no	no	no	no	no	0	0	0	0	no	no	no	no	0	0	0	234	no	yes	yes	yes	no	123	yes	yes	yes	12	yes	yes	no	no	2	no	yes	no
[truncated: 18 more columns]

## Sheet: Definition
A01	A011	年龄分组	A02	A03	A04_1	A04	A05	A06	A07	oral	A081_1	A081	A082_1	A082	attack	A083_1	A084_1	A085_1	A086_1	A083	A084	A085	A086	sex	A087_1	A088_1	A089_1	A087	A088	A089	H01	A091	A092	A093	A094	A095	H02	A101	A102	A103	H03	A111	A112	A113	A114	H04	A121	A122	A123
[truncated: 22 more columns]
